# Supplementary material for: trans-(5,7,7,12,14,14-Hexamethyl-1,4,8,11-tetra­aza­cyclo­tetra­deca-4,11-diene-κ4 N,N′,N′′,N′′′)bis­(nitrito-κN)cobalt(III) perchlorate hemihydrate
Source: Acta Crystallogr Sect E Struct Rep Online. 2011 Oct 22;67(Pt 11):m1576–7. doi: 10.1107/S1600536811042784 (PMC3246992; doi:10.1107/S1600536811042784)
Supplement: Supplementary file 1 [file e-67-m1576-sup1.cif]

##############################################################################
#                                                                            #
# This CIF contains the data in a paper accepted for publication in          #
# Acta Crystallographica Section E. It conforms to the requirements of       #
# Notes for Authors for Acta Crystallographica Section E, and has been       #
# peer reviewed under the auspices of the IUCr Commission on Journals.       #
#                                                                            #
# Full details of the Crystallographic Information File format               #
# are given in the paper "The Crystallographic Information File (CIF):       #
# a New Standard Archive File for Crystallography" by S. R. Hall, F. H.      #
# Allen and I. D. Brown [Acta Cryst. (1991), A47, 655-685].                  #
#                                                                            #
# The current version of the core CIF dictionary is obtainable from          #
# ftp://ftp.iucr.org/pub/cif_core.dic.                                       #
#                                                                            #
# Software is freely available for graphical display of the structure(s)     #
# in this CIF. For information consult the CIF software page                 #
# http://www.iucr.org/resources/cif/software.                                #
#                                                                            #
# This file may be used for bona fide research purposes within the           #
# scientific community so long as proper attribution is given to the journal # 
# article from which it was obtained.                                        #
#                                                                            #
##############################################################################
data_global
_audit_creation_method     SHELXL-97
_journal_date_recd_electronic     2011-10-13
_journal_date_accepted     2011-10-15
_journal_name_full     'Acta Crystallographica, Section E'
_journal_year     2011
_journal_volume     67
_journal_issue     11
_journal_page_first     m1576
_journal_page_last     m1577
_journal_paper_category     QM
_journal_coeditor_code     HB6448
_publ_contact_author_name     ' Edward RT Tiekink '
_publ_contact_author_address
;
Department of Chemistry, University of Malaya,
50603 Kuala Lumpur, Malaysia
;
_publ_contact_author_email
;
edward.tiekink@gmail.com
;
_publ_contact_author_fax     ' +60 3 7967 4193 '
_publ_contact_author_phone     ' +60 3 7967 6775 '
_publ_section_title
;\
<i>trans</i>-(5,7,7,12,14,14-Hexamethyl-1,4,8,11-tetraazacyclotetradeca-4,11-\
diene-\k^4^<i>N</i>,<i>N</i>',<i>N</i>'',<i>N</i>''')bis(nitrito-\k<i>N</i>)\
cobalt(III) perchlorate hemihydrate
;
loop_
    _publ_author_name
    _publ_author_footnote
    _publ_author_address
    ' Tapashi G. Roy '
;
Additional correspondence author, e-mail: tapashir@yahoo.com.
;
;
Department of Chemistry, University of Chittagong,
Chittagong-4331, Bangladesh
;
    ' Babul C. Nath  ' .
;
Department of Chemistry, University of Chittagong,
Chittagong-4331, Bangladesh
;
    ' Khadija Begum ' .
;
Department of Chemistry, University of Chittagong,
Chittagong-4331, Bangladesh
;
    'Ng, Seik Weng' .
;
Department of Chemistry, University of Malaya,
50603 Kuala Lumpur, Malaysia and Chemistry Department, Faculty of
Science, King Abdulaziz University, PO Box 80203 Jeddah, Saudi Arabia
;
    'Tiekink, Edward R. T.' .
;
Department of Chemistry, University of Malaya,
50603 Kuala Lumpur, Malaysia
;
_publ_section_synopsis     .
data_I
_audit_creation_method     SHELXL-97
_chemical_name_systematic
;
<i>trans</i>-(5,7,7,12,14,14-Hexamethyl-1,4,8,11-tetraazacyclotetradeca-4,11-
diene-\k^4^<i>N</i>,<i>N</i>',<i>N</i>'',<i>N</i>''')bis(nitrito-
\k<i>N</i>)cobalt(III) perchlorate hemihydrate
;
_chemical_name_common     ?
_chemical_formula_moiety     'C16 H32 Co N6 O4 +, Cl O4 -, 0.5(H2 O)'
_chemical_formula_sum     'C16 H33 Cl1 Co1 N6 O8.5'
_chemical_formula_iupac     '[Co (N O2)2 (C16 H32 N4)] Cl O4, 0.5H2 O'
_chemical_formula_weight     539.87
_chemical_melting_point     ?
_symmetry_cell_setting     monoclinic
_symmetry_space_group_name_H-M     'P 21'
_symmetry_space_group_name_Hall     'P 2yb'
loop_
    _symmetry_equiv_pos_as_xyz
    'x, y, z'
    '-x, y+1/2, -z'
_cell_length_a     15.7241(5)
_cell_length_b     6.8989(2)
_cell_length_c     20.6600(8)
_cell_angle_alpha     90.00
_cell_angle_beta     97.196(3)
_cell_angle_gamma     90.00
_cell_volume     2223.52(13)
_cell_formula_units_Z     4
_cell_measurement_reflns_used     7862
_cell_measurement_theta_min     2.24
_cell_measurement_theta_max     27.50
_cell_measurement_temperature     100(2)
_exptl_crystal_description     block
_exptl_crystal_colour     orange
_exptl_crystal_size_max     0.35
_exptl_crystal_size_mid     0.35
_exptl_crystal_size_min     0.35
_exptl_crystal_density_diffrn     1.613
_exptl_crystal_density_meas     ?
_exptl_crystal_density_method     'not measured'
_exptl_crystal_F_000     1132
_exptl_absorpt_coefficient_mu     0.951
_exptl_absorpt_correction_type     multi-scan
_exptl_absorpt_process_details     '(CrysAlis PRO; Agilent, 2010)'
_exptl_absorpt_correction_T_min     0.794
_exptl_absorpt_correction_T_max     1.000
_exptl_special_details
;
;
_diffrn_ambient_temperature     100(2)
_diffrn_radiation_type     MoK\a
_diffrn_radiation_wavelength     0.71073
_diffrn_radiation_source     'SuperNova (Mo) X-ray Source'
_diffrn_radiation_monochromator     Mirror
_diffrn_measurement_device_type
        'Agilent Technologies SuperNova Dual diffractometer with Atlas detector'
_diffrn_measurement_method     '\w scan'
_diffrn_detector_area_resol_mean     10.4041
_diffrn_reflns_number     16801
_diffrn_reflns_av_R_equivalents     0.0950
_diffrn_reflns_av_sigmaI/netI     0.0820
_diffrn_reflns_theta_min     2.24
_diffrn_reflns_theta_max     27.62
_diffrn_reflns_theta_full     27.62
_diffrn_measured_fraction_theta_max     0.971
_diffrn_measured_fraction_theta_full     0.971
_diffrn_reflns_limit_h_min     -20
_diffrn_reflns_limit_h_max     20
_diffrn_reflns_limit_k_min     -8
_diffrn_reflns_limit_k_max     8
_diffrn_reflns_limit_l_min     -25
_diffrn_reflns_limit_l_max     26
_diffrn_standards_number     0
_diffrn_standards_interval_count     0
_diffrn_standards_interval_time     0
_diffrn_standards_decay_%     0
_refine_special_details
;
Refinement of <i>F</i>^2^ against ALL reflections. The weighted <i>R</i>-factor
<i>wR</i> and goodness of fit <i>S</i> are based on <i>F</i>^2^, conventional
<i>R</i>-factors <i>R</i> are based on <i>F</i>, with <i>F</i> set to zero for
negative <i>F</i>^2^. The threshold expression of <i>F</i>^2^ >
\s(<i>F</i>^2^) is used only for calculating <i>R</i>-factors(gt) <i>etc</i>.
and is not relevant to the choice of reflections for refinement.
<i>R</i>-factors based on <i>F</i>^2^ are statistically about twice as large
as those based on <i>F</i>, and <i>R</i>- factors based on ALL data will be
even larger.
;
_reflns_number_total     13634
_reflns_number_gt     12641
_reflns_threshold_expression     I>2\s(I)
_refine_ls_structure_factor_coef     Fsqd
_refine_ls_matrix_type     full
_refine_ls_R_factor_all     0.0566
_refine_ls_R_factor_gt     0.0426
_refine_ls_wR_factor_gt     0.1153
_refine_ls_wR_factor_ref     0.1350
_refine_ls_goodness_of_fit_ref     1.074
_refine_ls_restrained_S_all     1.074
_refine_ls_number_reflns     13634
_refine_ls_number_parameters     599
_refine_ls_number_restraints     67
_refine_ls_hydrogen_treatment     constr
_refine_ls_weighting_scheme     calc
_refine_ls_weighting_details
                 'calc w=1/[\s^2^(Fo^2^)+(0.0839P)^2^] where P=(Fo^2^+2Fc^2^)/3'
_atom_sites_solution_hydrogens     geom
_atom_sites_solution_primary     direct
_atom_sites_solution_secondary     difmap
_refine_ls_shift/su_max     0.001
_refine_ls_shift/su_mean     0.000
_refine_diff_density_max     0.464
_refine_diff_density_min     -0.726
_refine_ls_extinction_method     none
_refine_ls_extinction_coef     ?
_refine_ls_abs_structure_details     'Flack (1983); 8210 Friedel pairs'
_refine_ls_abs_structure_Flack     0.509(17)
loop_
    _atom_type_symbol
    _atom_type_description
    _atom_type_scat_dispersion_real
    _atom_type_scat_dispersion_imag
    _atom_type_scat_source
    'C' 'C' 0.0033 0.0016
                         'International Tables Vol C Tables 4.2.6.8 and 6.1.1.4'
    'H' 'H' 0.0000 0.0000
                         'International Tables Vol C Tables 4.2.6.8 and 6.1.1.4'
    'N' 'N' 0.0061 0.0033
                         'International Tables Vol C Tables 4.2.6.8 and 6.1.1.4'
    'O' 'O' 0.0106 0.0060
                         'International Tables Vol C Tables 4.2.6.8 and 6.1.1.4'
    'Cl' 'Cl' 0.1484 0.1585
                         'International Tables Vol C Tables 4.2.6.8 and 6.1.1.4'
    'Co' 'Co' 0.3494 0.9721
                         'International Tables Vol C Tables 4.2.6.8 and 6.1.1.4'
_computing_data_collection     'CrysAlis PRO (Agilent, 2010)'
_computing_cell_refinement     'CrysAlis PRO (Agilent, 2010)'
_computing_data_reduction     'CrysAlis PRO (Agilent, 2010)'
_computing_structure_solution     'SHELXS97 (Sheldrick, 2008)'
_computing_structure_refinement     'SHELXL97 (Sheldrick, 2008)'
_computing_molecular_graphics
;
ORTEP-3 (Farrugia, 1997) and DIAMOND (Brandenburg, 2006)
;
_computing_publication_material     'publCIF (Westrip, 2010)'
loop_
    _atom_site_type_symbol
    _atom_site_label
    _atom_site_fract_x
    _atom_site_fract_y
    _atom_site_fract_z
    _atom_site_U_iso_or_equiv
    _atom_site_adp_type
    _atom_site_calc_flag
    _atom_site_refinement_flags
    _atom_site_occupancy
    _atom_site_symmetry_multiplicity
    _atom_site_disorder_assembly
    _atom_site_disorder_group
    Co Co1 0.51998(3) 0.49995(7) 0.24819(3) 0.00692(12) Uani d . 1 1 . .
    Co Co2 0.01422(3) 0.97924(8) 0.25404(3) 0.00800(13) Uani d . 1 1 . .
    Cl Cl1 0.77354(7) 1.47781(19) 0.03181(5) 0.0185(2) Uani d . 1 1 . .
    Cl Cl2 0.27764(7) 1.43839(17) 0.49275(6) 0.0174(2) Uani d . 1 1 . .
    O O1 0.6409(2) 0.7731(5) 0.21375(16) 0.0163(7) Uani d . 1 1 . .
    O O2 0.6015(2) 0.8328(5) 0.30666(16) 0.0161(7) Uani d . 1 1 . .
    O O3 0.3701(2) 0.2859(5) 0.24567(17) 0.0156(7) Uani d . 1 1 . .
    O O4 0.4778(2) 0.1115(4) 0.22963(17) 0.0142(7) Uani d . 1 1 . .
    O O5 0.0422(2) 0.5864(4) 0.23665(17) 0.0169(7) Uani d . 1 1 . .
    O O6 0.1593(2) 0.7499(5) 0.25060(18) 0.0185(7) Uani d . 1 1 . .
    O O7 -0.1090(2) 1.2745(5) 0.21914(17) 0.0196(8) Uani d . 1 1 . .
    O O8 -0.0481(2) 1.3102(5) 0.31662(17) 0.0181(7) Uani d . 1 1 . .
    O O9 0.7334(3) 1.2986(6) 0.00821(19) 0.0355(10) Uani d . 1 1 . .
    O O10 0.7360(2) 1.5462(6) 0.08771(19) 0.0340(10) Uani d . 1 1 . .
    O O11 0.7609(3) 1.6216(6) -0.0189(2) 0.0392(11) Uani d . 1 1 . .
    O O12 0.8630(2) 1.4462(6) 0.04931(19) 0.0316(9) Uani d . 1 1 . .
    O O13 0.2927(2) 1.6370(5) 0.47582(18) 0.0265(9) Uani d . 1 1 . .
    O O14 0.1900(2) 1.4119(6) 0.5032(2) 0.0378(11) Uani d . 1 1 . .
    O O15 0.2988(3) 1.3121(6) 0.44121(19) 0.0389(11) Uani d . 1 1 . .
    O O16 0.3315(2) 1.3903(6) 0.55179(17) 0.0293(9) Uani d . 1 1 . .
    O O1W 0.6926(4) 0.9679(9) 0.0859(3) 0.0860(19) Uani d . 1 1 . .
    H H1w 0.7183 1.0764 0.0853 0.129 Uiso d R 1 1 . .
    H H2w 0.7260 0.8822 0.0738 0.129 Uiso d R 1 1 . .
    N N1 0.4211(2) 0.6657(5) 0.22789(19) 0.0092(8) Uani d . 1 1 . .
    N N2 0.5008(2) 0.5382(5) 0.34007(17) 0.0093(8) Uani d . 1 1 . .
    H H2 0.5266 0.6489 0.3507 0.011 Uiso calc R 1 1 . .
    N N3 0.6214(2) 0.3431(6) 0.26877(19) 0.0114(8) Uani d . 1 1 . .
    N N4 0.5454(2) 0.4761(5) 0.15697(15) 0.0072(6) Uani d U 1 1 . .
    H H4 0.5848 0.5653 0.1541 0.009 Uiso calc R 1 1 . .
    N N5 0.5956(2) 0.7325(5) 0.25722(19) 0.0106(8) Uani d U 1 1 . .
    N N6 0.4479(2) 0.2733(6) 0.23987(18) 0.0106(8) Uani d . 1 1 . .
    N N7 -0.0814(2) 0.8350(6) 0.28043(19) 0.0103(8) Uani d U 1 1 . .
    N N8 -0.0454(2) 0.9498(6) 0.16546(17) 0.0097(8) Uani d . 1 1 . .
    H H8 -0.0822 1.0463 0.1622 0.012 Uiso calc R 1 1 . .
    N N9 0.1049(2) 1.1387(5) 0.22762(19) 0.0116(8) Uani d . 1 1 . .
    N N10 0.0702(2) 1.0221(5) 0.34365(16) 0.0084(7) Uani d . 1 1 . .
    H H10 0.0492 1.1344 0.3541 0.010 Uiso calc R 1 1 . .
    N N11 0.0792(2) 0.7439(5) 0.24578(18) 0.0096(8) Uani d . 1 1 . .
    N N12 -0.0550(2) 1.2198(5) 0.26383(19) 0.0110(8) Uani d . 1 1 . .
    C C1 0.3777(3) 0.7146(7) 0.2855(2) 0.0137(10) Uani d . 1 1 . .
    H H1A 0.3149 0.7007 0.2742 0.016 Uiso calc R 1 1 . .
    H H1B 0.3900 0.8511 0.2982 0.016 Uiso calc R 1 1 . .
    C C2 0.4080(3) 0.5835(7) 0.3419(2) 0.0125(9) Uani d U 1 1 . .
    H H2A 0.4004 0.6481 0.3835 0.015 Uiso calc R 1 1 . .
    H H2B 0.3741 0.4623 0.3387 0.015 Uiso calc R 1 1 . .
    C C3 0.5399(3) 0.4014(6) 0.3918(2) 0.0116(9) Uani d . 1 1 . .
    C C4 0.5304(3) 0.4886(8) 0.4587(2) 0.0160(9) Uani d . 1 1 . .
    H H4A 0.4714 0.4703 0.4682 0.024 Uiso calc R 1 1 . .
    H H4B 0.5435 0.6274 0.4584 0.024 Uiso calc R 1 1 . .
    H H4C 0.5700 0.4239 0.4922 0.024 Uiso calc R 1 1 . .
    C C5 0.5010(3) 0.1996(7) 0.3867(2) 0.0159(10) Uani d U 1 1 . .
    H H5A 0.5115 0.1402 0.3453 0.024 Uiso calc R 1 1 . .
    H H5B 0.4391 0.2085 0.3884 0.024 Uiso calc R 1 1 . .
    H H5C 0.5273 0.1199 0.4231 0.024 Uiso calc R 1 1 . .
    C C6 0.6364(3) 0.3948(7) 0.3862(2) 0.0137(10) Uani d . 1 1 . .
    H H6A 0.6589 0.5287 0.3912 0.016 Uiso calc R 1 1 . .
    H H6B 0.6646 0.3184 0.4234 0.016 Uiso calc R 1 1 . .
    C C7 0.6635(3) 0.3122(6) 0.3249(2) 0.0110(9) Uani d U 1 1 . .
    C C8 0.7444(3) 0.1935(7) 0.3337(2) 0.0146(10) Uani d . 1 1 . .
    H H8A 0.7300 0.0560 0.3274 0.022 Uiso calc R 1 1 . .
    H H8B 0.7740 0.2131 0.3778 0.022 Uiso calc R 1 1 . .
    H H8C 0.7819 0.2339 0.3017 0.022 Uiso calc R 1 1 . .
    C C9 0.6566(3) 0.2704(7) 0.2100(2) 0.0131(9) Uani d U 1 1 . .
    H H9A 0.6727 0.1324 0.2164 0.016 Uiso calc R 1 1 . .
    H H9B 0.7090 0.3443 0.2039 0.016 Uiso calc R 1 1 . .
    C C10 0.5923(3) 0.2903(6) 0.1499(2) 0.0114(9) Uani d U 1 1 . .
    H H10A 0.6217 0.2935 0.1103 0.014 Uiso calc R 1 1 . .
    H H10B 0.5519 0.1796 0.1464 0.014 Uiso calc R 1 1 . .
    C C11 0.4776(3) 0.5232(7) 0.1011(2) 0.0111(9) Uani d U 1 1 . .
    C C12 0.4050(3) 0.3767(7) 0.0921(2) 0.0151(10) Uani d U 1 1 . .
    H H12A 0.3765 0.3725 0.1317 0.023 Uiso calc R 1 1 . .
    H H12B 0.4282 0.2482 0.0841 0.023 Uiso calc R 1 1 . .
    H H12C 0.3636 0.4147 0.0549 0.023 Uiso calc R 1 1 . .
    C C13 0.5202(3) 0.5415(7) 0.0388(2) 0.0170(10) Uani d . 1 1 . .
    H H13A 0.5697 0.6286 0.0467 0.025 Uiso calc R 1 1 . .
    H H13B 0.4789 0.5943 0.0037 0.025 Uiso calc R 1 1 . .
    H H13C 0.5393 0.4135 0.0261 0.025 Uiso calc R 1 1 . .
    C C14 0.4424(3) 0.7242(7) 0.1149(2) 0.0129(9) Uani d . 1 1 . .
    H H14A 0.4912 0.8158 0.1202 0.016 Uiso calc R 1 1 . .
    H H14B 0.4038 0.7652 0.0757 0.016 Uiso calc R 1 1 . .
    C C15 0.3943(3) 0.7472(6) 0.1732(2) 0.0108(9) Uani d . 1 1 . .
    C C16 0.3156(3) 0.8708(7) 0.1635(2) 0.0163(10) Uani d . 1 1 . .
    H H16A 0.3206 0.9753 0.1959 0.024 Uiso calc R 1 1 . .
    H H16B 0.2652 0.7914 0.1688 0.024 Uiso calc R 1 1 . .
    H H16C 0.3093 0.9267 0.1196 0.024 Uiso calc R 1 1 . .
    C C17 -0.1415(3) 0.7650(7) 0.2246(2) 0.0153(10) Uani d . 1 1 . .
    H H17A -0.1943 0.8447 0.2205 0.018 Uiso calc R 1 1 . .
    H H17B -0.1577 0.6292 0.2325 0.018 Uiso calc R 1 1 . .
    C C18 -0.1013(3) 0.7762(7) 0.1619(2) 0.0145(10) Uani d . 1 1 . .
    H H18A -0.0672 0.6580 0.1566 0.017 Uiso calc R 1 1 . .
    H H18B -0.1465 0.7865 0.1241 0.017 Uiso calc R 1 1 . .
    C C19 0.0020(3) 0.9785(8) 0.10736(19) 0.0147(9) Uani d . 1 1 . .
    C C20 -0.0625(3) 0.9806(8) 0.0452(2) 0.0206(10) Uani d . 1 1 . .
    H H20A -0.1062 1.0798 0.0492 0.031 Uiso calc R 1 1 . .
    H H20B -0.0900 0.8533 0.0391 0.031 Uiso calc R 1 1 . .
    H H20C -0.0326 1.0101 0.0075 0.031 Uiso calc R 1 1 . .
    C C21 0.0677(3) 0.8187(7) 0.1013(2) 0.0188(11) Uani d . 1 1 . .
    H H21A 0.1125 0.8244 0.1388 0.028 Uiso calc R 1 1 . .
    H H21B 0.0935 0.8369 0.0610 0.028 Uiso calc R 1 1 . .
    H H21C 0.0393 0.6921 0.1004 0.028 Uiso calc R 1 1 . .
    C C22 0.0456(3) 1.1759(7) 0.1147(2) 0.0179(11) Uani d . 1 1 . .
    H H22A 0.0731 1.1996 0.0748 0.022 Uiso calc R 1 1 . .
    H H22B 0.0002 1.2750 0.1156 0.022 Uiso calc R 1 1 . .
    C C23 0.1112(3) 1.2107(6) 0.1720(2) 0.0138(10) Uani d . 1 1 . .
    C C24 0.1818(3) 1.3476(7) 0.1591(2) 0.0173(10) Uani d . 1 1 . .
    H H24A 0.1943 1.4360 0.1962 0.026 Uiso calc R 1 1 . .
    H H24B 0.1635 1.4227 0.1196 0.026 Uiso calc R 1 1 . .
    H H24C 0.2334 1.2734 0.1532 0.026 Uiso calc R 1 1 . .
    C C25 0.1684(3) 1.1964(7) 0.2841(2) 0.0139(10) Uani d . 1 1 . .
    H H25A 0.1577 1.3321 0.2963 0.017 Uiso calc R 1 1 . .
    H H25B 0.2270 1.1889 0.2714 0.017 Uiso calc R 1 1 . .
    C C26 0.1619(3) 1.0651(7) 0.3419(2) 0.0190(10) Uani d . 1 1 . .
    H H26A 0.1941 0.9436 0.3373 0.023 Uiso calc R 1 1 . .
    H H26B 0.1863 1.1301 0.3828 0.023 Uiso calc R 1 1 . .
    C C27 0.0498(3) 0.8906(7) 0.3978(2) 0.0181(10) Uani d . 1 1 . .
    C C28 0.0840(3) 0.6852(7) 0.3920(2) 0.0217(11) Uani d . 1 1 . .
    H H28A 0.0516 0.6203 0.3545 0.033 Uiso calc R 1 1 . .
    H H28B 0.0776 0.6126 0.4318 0.033 Uiso calc R 1 1 . .
    H H28C 0.1448 0.6906 0.3858 0.033 Uiso calc R 1 1 . .
    C C29 0.0903(3) 0.9747(9) 0.4635(2) 0.0252(10) Uani d U 1 1 . .
    H H29A 0.0751 1.1120 0.4659 0.038 Uiso calc R 1 1 . .
    H H29B 0.1528 0.9618 0.4671 0.038 Uiso calc R 1 1 . .
    H H29C 0.0689 0.9039 0.4992 0.038 Uiso calc R 1 1 . .
    C C30 -0.0460(3) 0.8849(7) 0.3975(2) 0.0186(11) Uani d . 1 1 . .
    H H30A -0.0656 1.0187 0.4046 0.022 Uiso calc R 1 1 . .
    H H30B -0.0583 0.8069 0.4354 0.022 Uiso calc R 1 1 . .
    C C31 -0.1002(3) 0.8057(7) 0.3377(2) 0.0148(10) Uani d . 1 1 . .
    C C32 -0.1776(3) 0.6968(6) 0.3511(2) 0.0156(10) Uani d . 1 1 . .
    H H32A -0.2238 0.7176 0.3153 0.023 Uiso calc R 1 1 . .
    H H32B -0.1959 0.7426 0.3921 0.023 Uiso calc R 1 1 . .
    H H32C -0.1641 0.5582 0.3547 0.023 Uiso calc R 1 1 . .
loop_
    _atom_site_aniso_label
    _atom_site_aniso_U_11
    _atom_site_aniso_U_22
    _atom_site_aniso_U_33
    _atom_site_aniso_U_12
    _atom_site_aniso_U_13
    _atom_site_aniso_U_23
    Co1 0.0060(2) 0.0075(3) 0.0074(2) 0.0003(3) 0.0012(2) 0.0003(2)
    Co2 0.0063(2) 0.0083(3) 0.0096(3) -0.0010(3) 0.0015(2) -0.0011(3)
    Cl1 0.0191(5) 0.0164(5) 0.0189(5) -0.0018(5) -0.0013(4) -0.0017(5)
    Cl2 0.0161(5) 0.0208(6) 0.0149(5) -0.0034(4) 0.0006(4) 0.0002(5)
    O1 0.0209(17) 0.0118(16) 0.0179(17) -0.0089(14) 0.0093(15) -0.0027(14)
    O2 0.0204(18) 0.0124(15) 0.0152(17) -0.0036(14) 0.0009(14) -0.0029(14)
    O3 0.0099(15) 0.0192(17) 0.0176(18) -0.0047(13) 0.0019(14) 0.0026(15)
    O4 0.0169(16) 0.0059(15) 0.0199(18) 0.0003(12) 0.0023(14) -0.0005(13)
    O5 0.0166(16) 0.0122(16) 0.0225(19) 0.0027(13) 0.0053(14) -0.0021(14)
    O6 0.0104(16) 0.0210(17) 0.0244(19) 0.0017(13) 0.0033(15) -0.0027(17)
    O7 0.0236(19) 0.0171(17) 0.0181(18) 0.0082(15) 0.0023(16) 0.0026(15)
    O8 0.0169(17) 0.0145(17) 0.0237(19) 0.0000(14) 0.0054(14) -0.0065(15)
    O9 0.048(3) 0.021(2) 0.034(2) -0.0139(19) -0.011(2) -0.0063(18)
    O10 0.0256(19) 0.044(2) 0.035(2) -0.0093(18) 0.0116(17) -0.0127(19)
    O11 0.052(3) 0.030(2) 0.034(2) 0.004(2) -0.001(2) 0.010(2)
    O12 0.0192(17) 0.034(2) 0.040(2) 0.0037(17) -0.0033(17) -0.0135(19)
    O13 0.029(2) 0.025(2) 0.025(2) -0.0018(17) -0.0001(17) 0.0015(17)
    O14 0.0163(18) 0.059(3) 0.039(2) -0.0011(18) 0.0060(18) 0.026(2)
    O15 0.054(3) 0.046(2) 0.019(2) -0.017(2) 0.010(2) -0.0153(19)
    O16 0.026(2) 0.043(2) 0.0160(19) 0.0018(17) -0.0078(16) 0.0028(17)
    O1W 0.124(5) 0.053(3) 0.091(4) 0.016(4) 0.054(4) 0.002(4)
    N1 0.0100(19) 0.0081(18) 0.0096(19) -0.0002(15) 0.0009(15) -0.0024(15)
    N2 0.0088(17) 0.0118(19) 0.0079(18) 0.0022(14) 0.0038(13) 0.0020(15)
    N3 0.0070(17) 0.0123(18) 0.016(2) -0.0014(15) 0.0054(16) 0.0032(16)
    N4 0.0084(9) 0.0065(10) 0.0071(9) 0.0003(9) 0.0026(8) -0.0005(9)
    N5 0.0098(11) 0.0109(11) 0.0107(11) 0.0016(8) 0.0002(8) 0.0009(9)
    N6 0.015(2) 0.0103(19) 0.0077(19) 0.0022(15) 0.0045(16) 0.0002(15)
    N7 0.0086(11) 0.0098(11) 0.0122(11) 0.0001(8) 0.0003(8) 0.0001(9)
    N8 0.0098(16) 0.0134(19) 0.0067(17) -0.0021(15) 0.0039(13) -0.0011(15)
    N9 0.0057(17) 0.0112(19) 0.018(2) 0.0007(15) 0.0018(16) -0.0020(17)
    N10 0.0091(16) 0.0090(18) 0.0075(16) 0.0014(14) 0.0019(13) -0.0038(14)
    N11 0.0100(17) 0.0086(18) 0.0108(19) 0.0023(15) 0.0033(15) 0.0036(16)
    N12 0.0078(17) 0.010(2) 0.016(2) -0.0010(15) 0.0044(15) 0.0029(17)
    C1 0.011(2) 0.019(2) 0.012(2) 0.0053(19) 0.0061(18) 0.001(2)
    C2 0.0121(12) 0.0134(12) 0.0123(12) 0.0004(9) 0.0032(9) -0.0011(9)
    C3 0.015(2) 0.015(2) 0.005(2) 0.0032(18) 0.0001(17) 0.0013(17)
    C4 0.019(2) 0.019(2) 0.010(2) -0.002(2) -0.0004(16) 0.003(2)
    C5 0.0161(13) 0.0170(13) 0.0143(13) 0.0001(9) 0.0013(9) 0.0007(9)
    C6 0.013(2) 0.017(2) 0.010(2) -0.0035(18) -0.0040(18) 0.0019(19)
    C7 0.0107(12) 0.0106(12) 0.0119(12) -0.0017(9) 0.0023(9) 0.0004(9)
    C8 0.009(2) 0.013(2) 0.022(3) 0.0033(18) 0.0032(19) -0.002(2)
    C9 0.0130(12) 0.0132(12) 0.0134(12) 0.0024(9) 0.0030(9) -0.0009(9)
    C10 0.0120(12) 0.0111(12) 0.0113(12) 0.0004(9) 0.0027(9) -0.0015(9)
    C11 0.0116(12) 0.0121(12) 0.0096(12) -0.0003(9) 0.0014(9) 0.0013(9)
    C12 0.0148(12) 0.0168(12) 0.0138(12) -0.0014(9) 0.0028(9) 0.0006(9)
    C13 0.021(2) 0.022(2) 0.008(2) 0.000(2) 0.0014(18) 0.0008(19)
    C14 0.010(2) 0.019(2) 0.010(2) -0.0004(19) 0.0037(18) -0.0011(19)
    C15 0.011(2) 0.009(2) 0.012(2) 0.0004(18) 0.0019(17) -0.0016(17)
    C16 0.017(2) 0.014(2) 0.018(3) 0.0050(19) 0.002(2) 0.001(2)
    C17 0.010(2) 0.014(2) 0.022(3) -0.0051(18) 0.0009(19) -0.001(2)
    C18 0.010(2) 0.017(2) 0.015(2) -0.0038(19) -0.0024(18) -0.006(2)
    C19 0.018(2) 0.021(2) 0.0061(18) 0.002(2) 0.0058(16) -0.004(2)
    C20 0.029(2) 0.023(2) 0.009(2) -0.002(3) 0.0009(18) 0.000(2)
    C21 0.023(3) 0.024(3) 0.011(2) 0.003(2) 0.009(2) -0.005(2)
    C22 0.020(3) 0.016(2) 0.018(3) -0.001(2) 0.006(2) 0.007(2)
    C23 0.013(2) 0.006(2) 0.024(3) 0.0030(17) 0.0068(19) 0.0012(19)
    C24 0.016(2) 0.018(2) 0.020(2) 0.002(2) 0.007(2) 0.007(2)
    C25 0.010(2) 0.011(2) 0.020(2) -0.0032(18) 0.0025(19) 0.001(2)
    C26 0.014(2) 0.024(3) 0.018(2) -0.005(2) -0.0005(19) -0.006(2)
    C27 0.020(2) 0.022(2) 0.012(2) -0.008(2) -0.001(2) 0.006(2)
    C28 0.022(3) 0.023(3) 0.019(3) 0.001(2) -0.001(2) 0.004(2)
    C29 0.0260(13) 0.0268(13) 0.0225(13) -0.0002(10) 0.0021(9) -0.0010(10)
    C30 0.026(3) 0.017(2) 0.012(2) -0.003(2) 0.003(2) -0.001(2)
    C31 0.008(2) 0.014(2) 0.023(3) -0.0001(18) 0.0049(19) 0.005(2)
    C32 0.013(2) 0.010(2) 0.025(3) -0.0040(18) 0.008(2) -0.001(2)
_geom_special_details
;
All e.s.d.'s (except the e.s.d. in the dihedral angle between two l.s. planes)
are estimated using the full covariance matrix. The cell e.s.d.'s are taken
into account individually in the estimation of e.s.d.'s in distances, angles
and torsion angles; correlations between e.s.d.'s in cell parameters are only
used when they are defined by crystal symmetry. An approximate (isotropic)
treatment of cell e.s.d.'s is used for estimating e.s.d.'s involving l.s.
planes.
;
loop_
    _geom_bond_atom_site_label_1
    _geom_bond_atom_site_label_2
    _geom_bond_site_symmetry_2
    _geom_bond_distance
    _geom_bond_publ_flag
    Co1 N1 . 1.933(4) y
    Co1 N2 . 1.977(4) y
    Co1 N3 . 1.930(4) y
    Co1 N4 . 1.982(3) y
    Co1 N5 . 1.992(4) y
    Co1 N6 . 1.926(4) y
    Co2 N7 . 1.937(4) y
    Co2 N8 . 1.959(4) y
    Co2 N9 . 1.933(4) y
    Co2 N10 . 1.970(3) y
    Co2 N11 . 1.937(4) y
    Co2 N12 . 2.009(4) y
    Cl1 O12 . 1.425(4) ?
    Cl1 O11 . 1.438(4) ?
    Cl1 O10 . 1.440(4) ?
    Cl1 O9 . 1.445(4) ?
    Cl2 O14 . 1.433(4) ?
    Cl2 O16 . 1.434(4) ?
    Cl2 O13 . 1.441(4) ?
    Cl2 O15 . 1.446(4) ?
    O1 N5 . 1.246(5) ?
    O2 N5 . 1.227(5) ?
    O3 N6 . 1.247(5) ?
    O4 N6 . 1.239(5) ?
    O5 N11 . 1.236(5) ?
    O6 N11 . 1.251(5) ?
    O7 N12 . 1.232(5) ?
    O8 N12 . 1.250(5) ?
    O1W H1w . 0.8517 ?
    O1W H2w . 0.8497 ?
    N1 C15 . 1.286(6) ?
    N1 C1 . 1.484(5) ?
    N2 C2 . 1.497(5) ?
    N2 C3 . 1.499(5) ?
    N2 H2 . 0.8800 ?
    N3 C7 . 1.279(6) ?
    N3 C9 . 1.483(6) ?
    N4 C10 . 1.495(5) ?
    N4 C11 . 1.505(5) ?
    N4 H4 . 0.8800 ?
    N7 C31 . 1.272(6) ?
    N7 C17 . 1.478(6) ?
    N8 C18 . 1.483(6) ?
    N8 C19 . 1.503(5) ?
    N8 H8 . 0.8800 ?
    N9 C23 . 1.267(6) ?
    N9 C25 . 1.491(6) ?
    N10 C26 . 1.477(5) ?
    N10 C27 . 1.506(6) ?
    N10 H10 . 0.8800 ?
    C1 C2 . 1.504(6) ?
    C1 H1A . 0.9900 ?
    C1 H1B . 0.9900 ?
    C2 H2A . 0.9900 ?
    C2 H2B . 0.9900 ?
    C3 C5 . 1.519(6) ?
    C3 C4 . 1.532(6) ?
    C3 C6 . 1.536(6) ?
    C4 H4A . 0.9800 ?
    C4 H4B . 0.9800 ?
    C4 H4C . 0.9800 ?
    C5 H5A . 0.9800 ?
    C5 H5B . 0.9800 ?
    C5 H5C . 0.9800 ?
    C6 C7 . 1.498(6) ?
    C6 H6A . 0.9900 ?
    C6 H6B . 0.9900 ?
    C7 C8 . 1.505(6) ?
    C8 H8A . 0.9800 ?
    C8 H8B . 0.9800 ?
    C8 H8C . 0.9800 ?
    C9 C10 . 1.506(6) ?
    C9 H9A . 0.9900 ?
    C9 H9B . 0.9900 ?
    C10 H10A . 0.9900 ?
    C10 H10B . 0.9900 ?
    C11 C12 . 1.518(6) ?
    C11 C13 . 1.529(6) ?
    C11 C14 . 1.533(6) ?
    C12 H12A . 0.9800 ?
    C12 H12B . 0.9800 ?
    C12 H12C . 0.9800 ?
    C13 H13A . 0.9800 ?
    C13 H13B . 0.9800 ?
    C13 H13C . 0.9800 ?
    C14 C15 . 1.508(6) ?
    C14 H14A . 0.9900 ?
    C14 H14B . 0.9900 ?
    C15 C16 . 1.496(6) ?
    C16 H16A . 0.9800 ?
    C16 H16B . 0.9800 ?
    C16 H16C . 0.9800 ?
    C17 C18 . 1.512(6) ?
    C17 H17A . 0.9900 ?
    C17 H17B . 0.9900 ?
    C18 H18A . 0.9900 ?
    C18 H18B . 0.9900 ?
    C19 C22 . 1.524(7) ?
    C19 C21 . 1.526(7) ?
    C19 C20 . 1.534(6) ?
    C20 H20A . 0.9800 ?
    C20 H20B . 0.9800 ?
    C20 H20C . 0.9800 ?
    C21 H21A . 0.9800 ?
    C21 H21B . 0.9800 ?
    C21 H21C . 0.9800 ?
    C22 C23 . 1.489(7) ?
    C22 H22A . 0.9900 ?
    C22 H22B . 0.9900 ?
    C23 C24 . 1.506(6) ?
    C24 H24A . 0.9800 ?
    C24 H24B . 0.9800 ?
    C24 H24C . 0.9800 ?
    C25 C26 . 1.513(7) ?
    C25 H25A . 0.9900 ?
    C25 H25B . 0.9900 ?
    C26 H26A . 0.9900 ?
    C26 H26B . 0.9900 ?
    C27 C30 . 1.507(7) ?
    C27 C28 . 1.526(7) ?
    C27 C29 . 1.538(7) ?
    C28 H28A . 0.9800 ?
    C28 H28B . 0.9800 ?
    C28 H28C . 0.9800 ?
    C29 H29A . 0.9800 ?
    C29 H29B . 0.9800 ?
    C29 H29C . 0.9800 ?
    C30 C31 . 1.511(7) ?
    C30 H30A . 0.9900 ?
    C30 H30B . 0.9900 ?
    C31 C32 . 1.485(6) ?
    C32 H32A . 0.9800 ?
    C32 H32B . 0.9800 ?
    C32 H32C . 0.9800 ?
loop_
    _geom_angle_atom_site_label_1
    _geom_angle_atom_site_label_2
    _geom_angle_atom_site_label_3
    _geom_angle_site_symmetry_1
    _geom_angle_site_symmetry_3
    _geom_angle
    _geom_angle_publ_flag
    N6 Co1 N3 . . 91.41(16) ?
    N6 Co1 N1 . . 90.74(17) ?
    N3 Co1 N1 . . 177.85(17) ?
    N6 Co1 N2 . . 92.01(16) ?
    N3 Co1 N2 . . 94.84(15) ?
    N1 Co1 N2 . . 85.07(16) ?
    N6 Co1 N4 . . 91.97(15) ?
    N3 Co1 N4 . . 84.47(15) ?
    N1 Co1 N4 . . 95.47(15) ?
    N2 Co1 N4 . . 175.98(16) ?
    N6 Co1 N5 . . 179.36(17) ?
    N3 Co1 N5 . . 87.96(16) ?
    N1 Co1 N5 . . 89.89(16) ?
    N2 Co1 N5 . . 87.92(16) ?
    N4 Co1 N5 . . 88.10(15) ?
    N9 Co2 N11 . . 92.08(16) ?
    N9 Co2 N7 . . 176.13(16) ?
    N11 Co2 N7 . . 91.77(16) ?
    N9 Co2 N8 . . 94.51(16) ?
    N11 Co2 N8 . . 91.52(16) ?
    N7 Co2 N8 . . 84.98(16) ?
    N9 Co2 N10 . . 85.49(16) ?
    N11 Co2 N10 . . 91.71(15) ?
    N7 Co2 N10 . . 94.81(15) ?
    N8 Co2 N10 . . 176.77(15) ?
    N9 Co2 N12 . . 89.23(15) ?
    N11 Co2 N12 . . 178.64(15) ?
    N7 Co2 N12 . . 86.92(16) ?
    N8 Co2 N12 . . 88.74(16) ?
    N10 Co2 N12 . . 88.03(15) ?
    O12 Cl1 O11 . . 109.4(3) ?
    O12 Cl1 O10 . . 109.7(2) ?
    O11 Cl1 O10 . . 109.0(3) ?
    O12 Cl1 O9 . . 109.3(3) ?
    O11 Cl1 O9 . . 109.2(3) ?
    O10 Cl1 O9 . . 110.2(3) ?
    O14 Cl2 O16 . . 108.6(2) ?
    O14 Cl2 O13 . . 110.4(2) ?
    O16 Cl2 O13 . . 109.2(2) ?
    O14 Cl2 O15 . . 110.4(3) ?
    O16 Cl2 O15 . . 108.7(3) ?
    O13 Cl2 O15 . . 109.5(2) ?
    H1w O1w H2w . . 107.0 ?
    C15 N1 C1 . . 118.2(4) ?
    C15 N1 Co1 . . 128.0(3) ?
    C1 N1 Co1 . . 113.5(3) ?
    C2 N2 C3 . . 115.4(3) ?
    C2 N2 Co1 . . 108.5(3) ?
    C3 N2 Co1 . . 120.2(3) ?
    C2 N2 H2 . . 103.5 ?
    C3 N2 H2 . . 103.5 ?
    Co1 N2 H2 . . 103.5 ?
    C7 N3 C9 . . 118.8(4) ?
    C7 N3 Co1 . . 127.8(3) ?
    C9 N3 Co1 . . 113.1(3) ?
    C10 N4 C11 . . 114.9(3) ?
    C10 N4 Co1 . . 108.9(3) ?
    C11 N4 Co1 . . 120.2(2) ?
    C10 N4 H4 . . 103.5 ?
    C11 N4 H4 . . 103.5 ?
    Co1 N4 H4 . . 103.5 ?
    O2 N5 O1 . . 118.9(4) ?
    O2 N5 Co1 . . 120.9(3) ?
    O1 N5 Co1 . . 120.1(3) ?
    O4 N6 O3 . . 118.4(4) ?
    O4 N6 Co1 . . 121.0(3) ?
    O3 N6 Co1 . . 120.5(3) ?
    C31 N7 C17 . . 118.3(4) ?
    C31 N7 Co2 . . 128.5(3) ?
    C17 N7 Co2 . . 113.0(3) ?
    C18 N8 C19 . . 114.7(4) ?
    C18 N8 Co2 . . 110.0(3) ?
    C19 N8 Co2 . . 120.4(3) ?
    C18 N8 H8 . . 103.1 ?
    C19 N8 H8 . . 103.1 ?
    Co2 N8 H8 . . 103.1 ?
    C23 N9 C25 . . 119.0(4) ?
    C23 N9 Co2 . . 128.6(3) ?
    C25 N9 Co2 . . 112.1(3) ?
    C26 N10 C27 . . 116.0(4) ?
    C26 N10 Co2 . . 109.3(3) ?
    C27 N10 Co2 . . 119.8(3) ?
    C26 N10 H10 . . 103.1 ?
    C27 N10 H10 . . 103.1 ?
    Co2 N10 H10 . . 103.1 ?
    O5 N11 O6 . . 119.4(4) ?
    O5 N11 Co2 . . 120.4(3) ?
    O6 N11 Co2 . . 120.1(3) ?
    O7 N12 O8 . . 118.5(4) ?
    O7 N12 Co2 . . 120.6(3) ?
    O8 N12 Co2 . . 120.8(3) ?
    N1 C1 C2 . . 110.5(4) ?
    N1 C1 H1A . . 109.5 ?
    C2 C1 H1A . . 109.5 ?
    N1 C1 H1B . . 109.5 ?
    C2 C1 H1B . . 109.5 ?
    H1A C1 H1B . . 108.1 ?
    N2 C2 C1 . . 108.8(3) ?
    N2 C2 H2A . . 109.9 ?
    C1 C2 H2A . . 109.9 ?
    N2 C2 H2B . . 109.9 ?
    C1 C2 H2B . . 109.9 ?
    H2A C2 H2B . . 108.3 ?
    N2 C3 C5 . . 113.7(4) ?
    N2 C3 C4 . . 108.5(4) ?
    C5 C3 C4 . . 109.8(4) ?
    N2 C3 C6 . . 106.6(3) ?
    C5 C3 C6 . . 111.1(4) ?
    C4 C3 C6 . . 106.8(4) ?
    C3 C4 H4A . . 109.5 ?
    C3 C4 H4B . . 109.5 ?
    H4A C4 H4B . . 109.5 ?
    C3 C4 H4C . . 109.5 ?
    H4A C4 H4C . . 109.5 ?
    H4B C4 H4C . . 109.5 ?
    C3 C5 H5A . . 109.5 ?
    C3 C5 H5B . . 109.5 ?
    H5A C5 H5B . . 109.5 ?
    C3 C5 H5C . . 109.5 ?
    H5A C5 H5C . . 109.5 ?
    H5B C5 H5C . . 109.5 ?
    C7 C6 C3 . . 117.6(4) ?
    C7 C6 H6A . . 107.9 ?
    C3 C6 H6A . . 107.9 ?
    C7 C6 H6B . . 107.9 ?
    C3 C6 H6B . . 107.9 ?
    H6A C6 H6B . . 107.2 ?
    N3 C7 C6 . . 122.2(4) ?
    N3 C7 C8 . . 122.3(4) ?
    C6 C7 C8 . . 115.5(4) ?
    C7 C8 H8A . . 109.5 ?
    C7 C8 H8B . . 109.5 ?
    H8A C8 H8B . . 109.5 ?
    C7 C8 H8C . . 109.5 ?
    H8A C8 H8C . . 109.5 ?
    H8B C8 H8C . . 109.5 ?
    N3 C9 C10 . . 111.3(4) ?
    N3 C9 H9A . . 109.4 ?
    C10 C9 H9A . . 109.4 ?
    N3 C9 H9B . . 109.4 ?
    C10 C9 H9B . . 109.4 ?
    H9A C9 H9B . . 108.0 ?
    N4 C10 C9 . . 106.6(3) ?
    N4 C10 H10A . . 110.4 ?
    C9 C10 H10A . . 110.4 ?
    N4 C10 H10B . . 110.4 ?
    C9 C10 H10B . . 110.4 ?
    H10A C10 H10B . . 108.6 ?
    N4 C11 C12 . . 113.5(4) ?
    N4 C11 C13 . . 108.7(3) ?
    C12 C11 C13 . . 110.7(4) ?
    N4 C11 C14 . . 106.8(3) ?
    C12 C11 C14 . . 110.0(4) ?
    C13 C11 C14 . . 106.8(4) ?
    C11 C12 H12A . . 109.5 ?
    C11 C12 H12B . . 109.5 ?
    H12A C12 H12B . . 109.5 ?
    C11 C12 H12C . . 109.5 ?
    H12A C12 H12C . . 109.5 ?
    H12B C12 H12C . . 109.5 ?
    C11 C13 H13A . . 109.5 ?
    C11 C13 H13B . . 109.5 ?
    H13A C13 H13B . . 109.5 ?
    C11 C13 H13C . . 109.5 ?
    H13A C13 H13C . . 109.5 ?
    H13B C13 H13C . . 109.5 ?
    C15 C14 C11 . . 118.2(4) ?
    C15 C14 H14A . . 107.8 ?
    C11 C14 H14A . . 107.8 ?
    C15 C14 H14B . . 107.8 ?
    C11 C14 H14B . . 107.8 ?
    H14A C14 H14B . . 107.1 ?
    N1 C15 C16 . . 122.8(4) ?
    N1 C15 C14 . . 120.9(4) ?
    C16 C15 C14 . . 116.3(4) ?
    C15 C16 H16A . . 109.5 ?
    C15 C16 H16B . . 109.5 ?
    H16A C16 H16B . . 109.5 ?
    C15 C16 H16C . . 109.5 ?
    H16A C16 H16C . . 109.5 ?
    H16B C16 H16C . . 109.5 ?
    N7 C17 C18 . . 110.9(4) ?
    N7 C17 H17A . . 109.5 ?
    C18 C17 H17A . . 109.5 ?
    N7 C17 H17B . . 109.5 ?
    C18 C17 H17B . . 109.5 ?
    H17A C17 H17B . . 108.1 ?
    N8 C18 C17 . . 107.9(4) ?
    N8 C18 H18A . . 110.1 ?
    C17 C18 H18A . . 110.1 ?
    N8 C18 H18B . . 110.1 ?
    C17 C18 H18B . . 110.1 ?
    H18A C18 H18B . . 108.4 ?
    N8 C19 C22 . . 107.5(4) ?
    N8 C19 C21 . . 112.2(4) ?
    C22 C19 C21 . . 110.7(4) ?
    N8 C19 C20 . . 109.1(3) ?
    C22 C19 C20 . . 108.4(4) ?
    C21 C19 C20 . . 108.8(4) ?
    C19 C20 H20A . . 109.5 ?
    C19 C20 H20B . . 109.5 ?
    H20A C20 H20B . . 109.5 ?
    C19 C20 H20C . . 109.5 ?
    H20A C20 H20C . . 109.5 ?
    H20B C20 H20C . . 109.5 ?
    C19 C21 H21A . . 109.5 ?
    C19 C21 H21B . . 109.5 ?
    H21A C21 H21B . . 109.5 ?
    C19 C21 H21C . . 109.5 ?
    H21A C21 H21C . . 109.5 ?
    H21B C21 H21C . . 109.5 ?
    C23 C22 C19 . . 118.7(4) ?
    C23 C22 H22A . . 107.6 ?
    C19 C22 H22A . . 107.6 ?
    C23 C22 H22B . . 107.6 ?
    C19 C22 H22B . . 107.6 ?
    H22A C22 H22B . . 107.1 ?
    N9 C23 C22 . . 122.2(4) ?
    N9 C23 C24 . . 123.3(4) ?
    C22 C23 C24 . . 114.4(4) ?
    C23 C24 H24A . . 109.5 ?
    C23 C24 H24B . . 109.5 ?
    H24A C24 H24B . . 109.5 ?
    C23 C24 H24C . . 109.5 ?
    H24A C24 H24C . . 109.5 ?
    H24B C24 H24C . . 109.5 ?
    N9 C25 C26 . . 110.7(4) ?
    N9 C25 H25A . . 109.5 ?
    C26 C25 H25A . . 109.5 ?
    N9 C25 H25B . . 109.5 ?
    C26 C25 H25B . . 109.5 ?
    H25A C25 H25B . . 108.1 ?
    N10 C26 C25 . . 107.6(4) ?
    N10 C26 H26A . . 110.2 ?
    C25 C26 H26A . . 110.2 ?
    N10 C26 H26B . . 110.2 ?
    C25 C26 H26B . . 110.2 ?
    H26A C26 H26B . . 108.5 ?
    N10 C27 C30 . . 108.6(4) ?
    N10 C27 C28 . . 113.0(4) ?
    C30 C27 C28 . . 109.7(4) ?
    N10 C27 C29 . . 109.0(4) ?
    C30 C27 C29 . . 108.5(4) ?
    C28 C27 C29 . . 108.0(4) ?
    C27 C28 H28A . . 109.5 ?
    C27 C28 H28B . . 109.5 ?
    H28A C28 H28B . . 109.5 ?
    C27 C28 H28C . . 109.5 ?
    H28A C28 H28C . . 109.5 ?
    H28B C28 H28C . . 109.5 ?
    C27 C29 H29A . . 109.5 ?
    C27 C29 H29B . . 109.5 ?
    H29A C29 H29B . . 109.5 ?
    C27 C29 H29C . . 109.5 ?
    H29A C29 H29C . . 109.5 ?
    H29B C29 H29C . . 109.5 ?
    C27 C30 C31 . . 118.3(4) ?
    C27 C30 H30A . . 107.7 ?
    C31 C30 H30A . . 107.7 ?
    C27 C30 H30B . . 107.7 ?
    C31 C30 H30B . . 107.7 ?
    H30A C30 H30B . . 107.1 ?
    N7 C31 C32 . . 123.0(4) ?
    N7 C31 C30 . . 122.0(4) ?
    C32 C31 C30 . . 115.0(4) ?
    C31 C32 H32A . . 109.5 ?
    C31 C32 H32B . . 109.5 ?
    H32A C32 H32B . . 109.5 ?
    C31 C32 H32C . . 109.5 ?
    H32A C32 H32C . . 109.5 ?
    H32B C32 H32C . . 109.5 ?
loop_
    _geom_torsion_atom_site_label_1
    _geom_torsion_atom_site_label_2
    _geom_torsion_atom_site_label_3
    _geom_torsion_atom_site_label_4
    _geom_torsion_site_symmetry_1
    _geom_torsion_site_symmetry_2
    _geom_torsion_site_symmetry_3
    _geom_torsion_site_symmetry_4
    _geom_torsion
    _geom_torsion_publ_flag
    N6 Co1 N1 C15 . . . . -100.5(4) ?
    N2 Co1 N1 C15 . . . . 167.5(4) ?
    N4 Co1 N1 C15 . . . . -8.5(4) ?
    N5 Co1 N1 C15 . . . . 79.6(4) ?
    N6 Co1 N1 C1 . . . . 85.4(3) ?
    N2 Co1 N1 C1 . . . . -6.6(3) ?
    N4 Co1 N1 C1 . . . . 177.4(3) ?
    N5 Co1 N1 C1 . . . . -94.5(3) ?
    N6 Co1 N2 C2 . . . . -64.8(3) ?
    N3 Co1 N2 C2 . . . . -156.4(3) ?
    N1 Co1 N2 C2 . . . . 25.8(3) ?
    N5 Co1 N2 C2 . . . . 115.8(3) ?
    N6 Co1 N2 C3 . . . . 71.1(3) ?
    N3 Co1 N2 C3 . . . . -20.5(3) ?
    N1 Co1 N2 C3 . . . . 161.6(3) ?
    N5 Co1 N2 C3 . . . . -108.3(3) ?
    N6 Co1 N3 C7 . . . . -101.9(4) ?
    N2 Co1 N3 C7 . . . . -9.8(4) ?
    N4 Co1 N3 C7 . . . . 166.2(4) ?
    N5 Co1 N3 C7 . . . . 78.0(4) ?
    N6 Co1 N3 C9 . . . . 84.9(3) ?
    N2 Co1 N3 C9 . . . . 177.1(3) ?
    N4 Co1 N3 C9 . . . . -6.9(3) ?
    N5 Co1 N3 C9 . . . . -95.2(3) ?
    N6 Co1 N4 C10 . . . . -63.3(3) ?
    N3 Co1 N4 C10 . . . . 27.9(3) ?
    N1 Co1 N4 C10 . . . . -154.3(3) ?
    N5 Co1 N4 C10 . . . . 116.0(3) ?
    N6 Co1 N4 C11 . . . . 72.3(3) ?
    N3 Co1 N4 C11 . . . . 163.5(3) ?
    N1 Co1 N4 C11 . . . . -18.6(3) ?
    N5 Co1 N4 C11 . . . . -108.4(3) ?
    N3 Co1 N5 O2 . . . . -101.9(3) ?
    N1 Co1 N5 O2 . . . . 78.1(3) ?
    N2 Co1 N5 O2 . . . . -7.0(3) ?
    N4 Co1 N5 O2 . . . . 173.6(3) ?
    N3 Co1 N5 O1 . . . . 74.7(3) ?
    N1 Co1 N5 O1 . . . . -105.3(3) ?
    N2 Co1 N5 O1 . . . . 169.6(3) ?
    N4 Co1 N5 O1 . . . . -9.8(3) ?
    N3 Co1 N6 O4 . . . . -20.9(4) ?
    N1 Co1 N6 O4 . . . . 159.1(4) ?
    N2 Co1 N6 O4 . . . . -115.8(3) ?
    N4 Co1 N6 O4 . . . . 63.6(4) ?
    N3 Co1 N6 O3 . . . . 158.0(3) ?
    N1 Co1 N6 O3 . . . . -22.0(3) ?
    N2 Co1 N6 O3 . . . . 63.1(4) ?
    N4 Co1 N6 O3 . . . . -117.5(3) ?
    N11 Co2 N7 C31 . . . . 98.5(4) ?
    N8 Co2 N7 C31 . . . . -170.1(4) ?
    N10 Co2 N7 C31 . . . . 6.7(4) ?
    N12 Co2 N7 C31 . . . . -81.1(4) ?
    N11 Co2 N7 C17 . . . . -86.2(3) ?
    N8 Co2 N7 C17 . . . . 5.2(3) ?
    N10 Co2 N7 C17 . . . . -178.0(3) ?
    N12 Co2 N7 C17 . . . . 94.2(3) ?
    N9 Co2 N8 C18 . . . . 158.8(3) ?
    N11 Co2 N8 C18 . . . . 66.6(3) ?
    N7 Co2 N8 C18 . . . . -25.1(3) ?
    N12 Co2 N8 C18 . . . . -112.1(3) ?
    N9 Co2 N8 C19 . . . . 22.1(4) ?
    N11 Co2 N8 C19 . . . . -70.1(4) ?
    N7 Co2 N8 C19 . . . . -161.8(4) ?
    N12 Co2 N8 C19 . . . . 111.2(4) ?
    N11 Co2 N9 C23 . . . . 99.1(4) ?
    N8 Co2 N9 C23 . . . . 7.4(4) ?
    N10 Co2 N9 C23 . . . . -169.3(4) ?
    N12 Co2 N9 C23 . . . . -81.3(4) ?
    N11 Co2 N9 C25 . . . . -88.1(3) ?
    N8 Co2 N9 C25 . . . . -179.8(3) ?
    N10 Co2 N9 C25 . . . . 3.4(3) ?
    N12 Co2 N9 C25 . . . . 91.5(3) ?
    N9 Co2 N10 C26 . . . . -25.1(3) ?
    N11 Co2 N10 C26 . . . . 66.9(3) ?
    N7 Co2 N10 C26 . . . . 158.8(3) ?
    N12 Co2 N10 C26 . . . . -114.5(3) ?
    N9 Co2 N10 C27 . . . . -162.4(3) ?
    N11 Co2 N10 C27 . . . . -70.5(3) ?
    N7 Co2 N10 C27 . . . . 21.5(3) ?
    N12 Co2 N10 C27 . . . . 108.2(3) ?
    N9 Co2 N11 O5 . . . . -156.3(3) ?
    N7 Co2 N11 O5 . . . . 23.3(3) ?
    N8 Co2 N11 O5 . . . . -61.7(3) ?
    N10 Co2 N11 O5 . . . . 118.2(3) ?
    N9 Co2 N11 O6 . . . . 24.7(4) ?
    N7 Co2 N11 O6 . . . . -155.7(3) ?
    N8 Co2 N11 O6 . . . . 119.3(3) ?
    N10 Co2 N11 O6 . . . . -60.8(3) ?
    N9 Co2 N12 O7 . . . . 95.6(3) ?
    N7 Co2 N12 O7 . . . . -84.0(3) ?
    N8 Co2 N12 O7 . . . . 1.1(3) ?
    N10 Co2 N12 O7 . . . . -178.9(3) ?
    N9 Co2 N12 O8 . . . . -88.8(3) ?
    N7 Co2 N12 O8 . . . . 91.6(3) ?
    N8 Co2 N12 O8 . . . . 176.7(3) ?
    N10 Co2 N12 O8 . . . . -3.3(3) ?
    C15 N1 C1 C2 . . . . 171.1(4) ?
    Co1 N1 C1 C2 . . . . -14.2(5) ?
    C3 N2 C2 C1 . . . . -177.6(4) ?
    Co1 N2 C2 C1 . . . . -39.4(4) ?
    N1 C1 C2 N2 . . . . 34.7(5) ?
    C2 N2 C3 C5 . . . . 63.9(5) ?
    Co1 N2 C3 C5 . . . . -69.1(4) ?
    C2 N2 C3 C4 . . . . -58.5(5) ?
    Co1 N2 C3 C4 . . . . 168.4(3) ?
    C2 N2 C3 C6 . . . . -173.3(3) ?
    Co1 N2 C3 C6 . . . . 53.6(4) ?
    N2 C3 C6 C7 . . . . -64.8(5) ?
    C5 C3 C6 C7 . . . . 59.5(5) ?
    C4 C3 C6 C7 . . . . 179.2(4) ?
    C9 N3 C7 C6 . . . . 174.8(4) ?
    Co1 N3 C7 C6 . . . . 2.0(6) ?
    C9 N3 C7 C8 . . . . -4.2(6) ?
    Co1 N3 C7 C8 . . . . -177.0(3) ?
    C3 C6 C7 N3 . . . . 38.4(6) ?
    C3 C6 C7 C8 . . . . -142.6(4) ?
    C7 N3 C9 C10 . . . . 170.6(4) ?
    Co1 N3 C9 C10 . . . . -15.6(4) ?
    C11 N4 C10 C9 . . . . 179.9(3) ?
    Co1 N4 C10 C9 . . . . -41.9(4) ?
    N3 C9 C10 N4 . . . . 37.1(5) ?
    C10 N4 C11 C12 . . . . 62.9(4) ?
    Co1 N4 C11 C12 . . . . -70.2(4) ?
    C10 N4 C11 C13 . . . . -60.8(4) ?
    Co1 N4 C11 C13 . . . . 166.0(3) ?
    C10 N4 C11 C14 . . . . -175.7(3) ?
    Co1 N4 C11 C14 . . . . 51.2(4) ?
    N4 C11 C14 C15 . . . . -65.6(5) ?
    C12 C11 C14 C15 . . . . 58.0(5) ?
    C13 C11 C14 C15 . . . . 178.2(4) ?
    C1 N1 C15 C16 . . . . -7.1(6) ?
    Co1 N1 C15 C16 . . . . 179.1(3) ?
    C1 N1 C15 C14 . . . . 172.1(4) ?
    Co1 N1 C15 C14 . . . . -1.8(6) ?
    C11 C14 C15 N1 . . . . 42.1(6) ?
    C11 C14 C15 C16 . . . . -138.7(4) ?
    C31 N7 C17 C18 . . . . -168.8(4) ?
    Co2 N7 C17 C18 . . . . 15.4(5) ?
    C19 N8 C18 C17 . . . . 178.1(4) ?
    Co2 N8 C18 C17 . . . . 38.7(4) ?
    N7 C17 C18 N8 . . . . -34.8(5) ?
    C18 N8 C19 C22 . . . . 172.0(4) ?
    Co2 N8 C19 C22 . . . . -53.2(4) ?
    C18 N8 C19 C21 . . . . -66.0(5) ?
    Co2 N8 C19 C21 . . . . 68.8(5) ?
    C18 N8 C19 C20 . . . . 54.6(5) ?
    Co2 N8 C19 C20 . . . . -170.6(3) ?
    N8 C19 C22 C23 . . . . 61.8(5) ?
    C21 C19 C22 C23 . . . . -61.0(5) ?
    C20 C19 C22 C23 . . . . 179.7(4) ?
    C25 N9 C23 C22 . . . . -173.8(4) ?
    Co2 N9 C23 C22 . . . . -1.5(7) ?
    C25 N9 C23 C24 . . . . 2.1(6) ?
    Co2 N9 C23 C24 . . . . 174.4(3) ?
    C19 C22 C23 N9 . . . . -35.8(6) ?
    C19 C22 C23 C24 . . . . 148.0(4) ?
    C23 N9 C25 C26 . . . . -167.9(4) ?
    Co2 N9 C25 C26 . . . . 18.6(5) ?
    C27 N10 C26 C25 . . . . 179.4(4) ?
    Co2 N10 C26 C25 . . . . 40.4(4) ?
    N9 C25 C26 N10 . . . . -38.2(5) ?
    C26 N10 C27 C30 . . . . 172.4(4) ?
    Co2 N10 C27 C30 . . . . -53.0(4) ?
    C26 N10 C27 C28 . . . . -65.7(5) ?
    Co2 N10 C27 C28 . . . . 68.9(5) ?
    C26 N10 C27 C29 . . . . 54.4(5) ?
    Co2 N10 C27 C29 . . . . -171.0(3) ?
    N10 C27 C30 C31 . . . . 62.2(5) ?
    C28 C27 C30 C31 . . . . -61.7(5) ?
    C29 C27 C30 C31 . . . . -179.5(4) ?
    C17 N7 C31 C32 . . . . 2.9(7) ?
    Co2 N7 C31 C32 . . . . 178.0(3) ?
    C17 N7 C31 C30 . . . . -175.4(4) ?
    Co2 N7 C31 C30 . . . . -0.3(7) ?
    C27 C30 C31 N7 . . . . -36.5(7) ?
    C27 C30 C31 C32 . . . . 145.1(4) ?
loop_
    _geom_hbond_atom_site_label_D
    _geom_hbond_atom_site_label_H
    _geom_hbond_atom_site_label_A
    _geom_hbond_site_symmetry_A
    _geom_hbond_distance_DH
    _geom_hbond_distance_HA
    _geom_hbond_distance_DA
    _geom_hbond_angle_DHA
    N2 H2 O2 . 0.88 2.02 2.718(5) 135
    N4 H4 O1 . 0.88 2.02 2.718(5) 135
    N8 H8 O7 . 0.88 2.04 2.744(5) 136
    N10 H10 O8 . 0.88 2.03 2.732(5) 136
    O1W H1W O9 . 0.85 2.24 2.907(7) 135
    O1W H2W O10 1_545 0.85 2.34 2.988(7) 134
    C1 H1A O6 . 0.99 2.46 3.428(6) 166
    C6 H6B O13 2_636 0.99 2.45 3.426(6) 169
    C8 H8A O2 1_545 0.98 2.53 3.352(6) 141
    C8 H8C O7 1_645 0.98 2.58 3.549(6) 169
    C9 H9A O1 1_545 0.99 2.53 3.441(6) 153
    C10 H10A O1W 1_545 0.99 2.59 3.115(8) 114
    C10 H10A O10 1_545 0.99 2.59 3.256(6) 125
    C16 H16A O3 1_565 0.98 2.46 3.384(6) 157
    C16 H16B O6 . 0.98 2.53 3.329(6) 138
    C17 H17B O7 1_545 0.99 2.59 3.426(6) 142
    C18 H18B O10 1_445 0.99 2.53 3.230(6) 128
    C20 H20A O12 1_455 0.98 2.57 3.424(7) 145
    C21 H21B O12 2_645 0.98 2.57 3.535(6) 167
    C24 H24A O6 1_565 0.98 2.53 3.401(6) 148
    C25 H25B O3 1_565 0.99 2.47 3.421(6) 161
    C26 H26B O15 . 0.99 2.37 3.262(6) 149
    C28 H28B O14 1_545 0.98 2.56 3.264(6) 129
    C32 H32B O14 2_546 0.98 2.45 3.384(6) 159
