# Supplementary material for: trans-(5,7,7,12,14,14-Hexamethyl-1,4,8,11-tetra­aza­cyclo­tetra­deca-4,11-diene-κ4 N,N′,N′′,N′′′)bis­(nitrito-κN)cobalt(III) perchlorate hemihydrate
Source: Acta Crystallogr Sect E Struct Rep Online. 2011 Oct 22;67(Pt 11):m1576–7. doi: 10.1107/S1600536811042784 (PMC3246992; doi:10.1107/S1600536811042784)
Supplement: Supplementary file 2 [file e-67-m1576-Isup2.hkl]

# 
# h,k,l, Fc-squared, Fo-squared, sigma(Fo-squared) and status flag 
# 
data_I
_shelx_title '  P21  8210 Friedel pairs' 
_shelx_refln_list_code          4 
_shelx_F_calc_maximum      241.65 
_exptl_crystal_F_000      1132.00 
_reflns_d_resolution_high  0.7664 
 
loop_ 
 _symmetry_equiv_pos_as_xyz 
 'x, y, z' 
 '-x, y+1/2, -z' 
 
_cell_length_a    15.7241 
_cell_length_b     6.8989 
_cell_length_c    20.6600 
_cell_angle_alpha  90.000 
_cell_angle_beta   97.196 
_cell_angle_gamma  90.000 
 
_shelx_F_squared_multiplier     1.000 
 
loop_ 
 _refln_index_h 
 _refln_index_k 
 _refln_index_l 
 _refln_F_squared_calc 
 _refln_F_squared_meas 
 _refln_F_squared_sigma 
 _refln_observed_status 
   0  -8   0     1160.05     1030.29     59.69 o 
   0  -8   1      370.40      376.90     38.93 o 
   0  -8   2     1258.25     1157.28     74.22 o 
   0  -8   3      311.19      245.24     36.79 o 
   0  -8   4     2025.07     1670.96     82.29 o 
   0  -8   5     1029.88      836.05     61.80 o 
   0  -8   6     2722.08     2114.45     95.53 o 
   0  -8   7      700.17      509.09     52.74 o 
   0  -8   8      957.49      839.23     66.89 o 
   0  -8   9      651.94      551.78     56.82 o 
   0  -8  10     1730.03     1624.95     91.16 o 
   0  -8  11      331.32      330.74     48.05 o 
   0  -7  -1       85.71       90.55     24.28 o 
   0  -7   2       59.11       32.89     18.75 o 
   0  -7  -3      133.92      132.92     24.93 o 
   0  -7   4      139.08      153.63     25.64 o 
   0  -7   5      176.97      125.02     48.00 o 
   0  -7  -6        4.42       13.77     16.00 o 
   0  -7   7     1142.22      898.41     61.92 o 
   0  -7   8      347.37      281.23     39.65 o 
   0  -7   9       19.20       -6.43     27.94 o 
   0  -7  10      136.99       84.97     32.89 o 
   0  -7  11       57.71       27.89     28.71 o 
   0  -7  12       56.66       51.85     30.97 o 
   0  -7  13      102.22      130.62     36.82 o 
   0  -7  14       73.63       93.16     46.82 o 
   0  -7  15       34.73       31.55     39.14 o 
   0  -6   0     3894.42     3515.07    100.36 o 
   0  -6  -1      578.44      482.23     63.98 o 
   0  -6  -2      760.34      253.43    392.77 o 
   0  -6  -3     1604.43     1326.11    215.88 o 
   0  -6  -4     5076.85     4130.11    101.40 o 
   0  -6   5      514.21      468.96     33.53 o 
   0  -6   6      716.48      678.80     37.50 o 
   0  -6  -7     1022.92      922.39     40.83 o 
   0  -6   8      489.86      424.39     43.21 o 
   0  -6  -9      463.26      387.38     63.29 o 
   0  -6  10     1762.72     1427.50     75.94 o 
   0  -6  11     1288.00     1102.15     68.48 o 
   0  -6  12      212.63      205.82     37.09 o 
   0  -6  13      129.48      146.64     37.04 o 
   0  -6  14     1554.04     1676.68    494.82 o 
   0  -6  15      379.20      326.78     45.89 o 
   0  -6  16      202.23      167.79     39.48 o 
   0  -6  17      122.74      103.50     55.60 o 
   0  -6  18     1272.17     1345.55    423.60 o 
   0  -5  -1     1809.14     1279.96    562.74 o 
   0  -5  -2      463.22      411.39     60.97 o 
   0  -5   3      769.22      744.79     91.76 o 
   0  -5  -4      240.18      259.87     29.03 o 
   0  -5  -5     1142.22     1027.96    160.05 o 
   0  -5   6      329.49      279.42     46.72 o 
   0  -5   7     1985.44     1869.12    272.82 o 
   0  -5  -8      137.16      121.28     26.16 o 
   0  -5  -9      653.17      676.85    162.46 o 
   0  -5 -10     1805.03     1802.74    167.07 o 
   0  -5 -11     1372.41     1438.24    334.43 o 
   0  -5  12      549.06      543.80    126.99 o 
   0  -5  13      632.83      626.62     79.13 o 
   0  -5  14     1158.42     1070.15    189.52 o 
   0  -5  15      628.41      559.98     89.94 o 
   0  -5  16       32.89       39.69     29.29 o 
   0  -5  17       79.01       74.45     30.83 o 
   0  -5  18      194.75      204.67     82.83 o 
   0  -5  19      349.71      261.18     43.76 o 
   0  -5  20      324.05      249.38     95.56 o 
   0  -5  21        9.32       -5.61     34.58 o 
   0  -4   0    13791.47    11435.47   1237.41 o 
   0  -4   1     3137.68     3096.23    278.67 o 
   0  -4   2    10515.13     9050.23   1096.61 o 
   0  -4  -3     1339.87     1219.44    208.15 o 
   0  -4   4     6843.52     5648.74    844.47 o 
   0  -4  -5       45.48       37.05     14.54 o 
   0  -4  -6     3786.08     3375.28    489.76 o 
   0  -4   7      102.62       87.64     14.11 o 
   0  -4   8     5199.50     4720.91    865.04 o 
   0  -4   9     5848.38     5668.81   1158.16 o 
   0  -4  10     7663.01     7650.45   1685.20 o 
   0  -4  11       72.39       70.10     22.23 o 
   0  -4 -12     2649.69     2512.71    441.51 o 
   0  -4  13     1443.80     1358.57    232.60 o 
   0  -4  14     4625.20     4361.57    825.69 o 
   0  -4  15       72.03       60.82     23.87 o 
   0  -4 -16     1150.20     1101.99    259.83 o 
   0  -4  17      110.32      134.24     29.72 o 
   0  -4  18     2397.62     2112.20    534.51 o 
   0  -4  19      340.43      271.04     65.75 o 
   0  -4  20     1570.31     1455.64    368.58 o 
   0  -4  21      560.72      415.75     49.87 o 
   0  -4  22     1699.01     1578.86    488.47 o 
   0  -4  23       10.34       33.03     33.43 o 
   0  -3  -1      335.20      330.98     42.57 o 
   0  -3  -2      752.61      715.12    115.40 o 
   0  -3  -3      161.17      150.98     38.75 o 
   0  -3  -4      474.59      465.61     68.51 o 
   0  -3  -5      157.66      136.80     22.09 o 
   0  -3   6     1322.33     1090.44    155.19 o 
   0  -3  -7      425.27      326.90     55.50 o 
   0  -3   8      674.21      602.05    127.58 o 
   0  -3  -9       95.79      110.35     27.87 o 
   0  -3  10      500.52      477.02     86.44 o 
   0  -3 -11     1213.23     1134.19    255.92 o 
   0  -3  12        6.35        9.84     16.00 o 
   0  -3  13       75.74       92.93     21.50 o 
   0  -3  14      473.98      371.30     86.62 o 
   0  -3  15      231.73      203.46     43.98 o 
   0  -3 -16      618.47      621.61    119.85 o 
   0  -3  17      189.44      178.89     30.49 o 
   0  -3  18      158.14      145.70     29.65 o 
   0  -3  19      296.39      249.64     83.48 o 
   0  -3  20      585.04      547.46    163.39 o 
   0  -3  21        7.31       12.44     30.22 o 
   0  -3  22       64.79       46.23     29.57 o 
   0  -3  23      149.37      116.31     54.05 o 
   0  -3  24      515.42      469.87    135.29 o 
   0  -3  25       37.19       29.84     36.32 o 
   0  -2   0     7452.66     6669.61     84.50 o 
   0  -2  -1      526.93      525.30     40.03 o 
   0  -2   2    19255.59    18955.18   2504.32 o 
   0  -2   3     2243.31     2209.69    320.54 o 
   0  -2  -4     1824.48     1642.95    275.90 o 
   0  -2  -5     2864.78     2475.05    486.49 o 
   0  -2   6      461.75      396.03     78.63 o 
   0  -2   7     4343.96     4050.33    742.19 o 
   0  -2   8     2392.36     2000.98    245.49 o 
   0  -2  -9     5439.65     5568.77   1101.07 o 
   0  -2  10     6059.31     5777.77   1294.02 o 
   0  -2 -11       55.78       57.71     18.27 o 
   0  -2  12     2913.13     2760.79    736.51 o 
   0  -2 -13     2222.93     1988.08    591.10 o 
   0  -2  14     4284.26     3983.94   1143.28 o 
   0  -2  15      321.35      249.98     51.03 o 
   0  -2  16      856.07      709.32    120.94 o 
   0  -2  17     2392.57     2147.16    516.30 o 
   0  -2  18     3082.55     2764.65    691.57 o 
   0  -2  19      496.55      407.66    113.17 o 
   0  -2  20     3778.30     3312.78    686.38 o 
   0  -2  21      577.01      486.83    113.80 o 
   0  -2  22      593.59      452.98    100.84 o 
   0  -2  23        0.58        2.35     28.33 o 
   0  -2  24     1267.14     1184.76    244.15 o 
   0  -2  25      198.40      183.08     70.11 o 
   0  -1  -1      304.87      274.11     21.90 o 
   0  -1   2      207.43      268.99     35.13 o 
   0  -1   3      681.39      813.52    121.22 o 
   0  -1  -4      441.16      512.85     97.64 o 
   0  -1   5     1677.68     1601.40    250.58 o 
   0  -1  -6     1735.35     1624.56    297.16 o 
   0  -1   7      843.97      810.32    254.21 o 
   0  -1  -8      174.12      194.54     62.68 o 
   0  -1   9     2093.70     2094.43    487.78 o 
   0  -1  10     1285.88     1048.32    379.50 o 
   0  -1 -11      189.08      149.52     68.13 o 
   0  -1  12      585.51      548.04    180.07 o 
   0  -1  13      542.03      518.85    176.01 o 
   0  -1  14      267.32      255.91     73.67 o 
   0  -1  15       65.92       50.34     21.39 o 
   0  -1  16      866.57      697.28    239.73 o 
   0  -1  17      286.17      249.72     64.44 o 
   0  -1  18      570.68      503.53    109.19 o 
   0  -1  19      599.51      575.43    141.74 o 
   0  -1  20     1935.16     1667.16    372.48 o 
   0  -1  21       53.46       73.00     27.13 o 
   0  -1  22      158.35      149.61     31.50 o 
   0  -1  23      184.18      182.14     53.62 o 
   0  -1  24      752.42      741.20    104.59 o 
   0  -1  25       10.41      -11.39     34.67 o 
   0  -1  26       29.96       24.87     39.41 o 
   0   0   3       24.93       23.56      8.46 o 
   0   0  -4    30314.13    38400.79   6374.88 o 
   0   0  -5      564.98      423.97    104.97 o 
   0   0   6     7681.24     7559.38   2168.54 o 
   0   0  -7     3704.58     3638.24    829.52 o 
   0   0   8    26400.60    26757.16   6306.57 o 
   0   0  -9      328.21      401.69     89.44 o 
   0   0  10    11867.62    11313.60   2804.53 o 
   0   0  11     1387.43     1417.81    351.83 o 
   0   0  12    13501.77    13149.10   3172.54 o 
   0   0 -13       75.41       50.43     94.45 o 
   0   0  14    11941.84    11822.24   3281.15 o 
   0   0  15     1980.18     1716.80    350.33 o 
   0   0  16       27.85       57.18     18.39 o 
   0   0  17      850.44      661.93    131.62 o 
   0   0  18      323.13      232.44     42.47 o 
   0   0  19      436.20      545.23     49.30 o 
   0   0  20     3913.85     3949.54    272.88 o 
   0   0  21      230.00      264.38     40.30 o 
   0   0  22     2728.35     2552.44    376.52 o 
   0   0  23      185.20      309.96     47.43 o 
   0   0  24     1414.51     1581.91     97.13 o 
   0   0  25        6.01       89.46     38.08 o 
   0   1  -1      305.86      292.57     10.18 o 
   0   1   2      207.10      284.11     10.46 o 
   0   1  -3      672.99      732.69     19.14 o 
   0   1  -4      440.51      471.90     16.31 o 
   0   1   5     1685.72     1508.37     31.79 o 
   0   1   6     1747.24     1466.15     31.76 o 
   0   1   7      845.57      652.17     26.55 o 
   0   1  -8      168.70      166.58     25.85 o 
   0   1   9     2102.23     1510.08    247.57 o 
   0   1 -10     1313.98     1050.06    174.63 o 
   0   1  11      187.93      165.91     42.09 o 
   0   1  12      586.87      177.78    256.45 o 
   0   1  13      542.68      465.42     93.76 o 
   0   1  14      275.59      292.75     36.44 o 
   0   1  15       64.81       64.35     26.29 o 
   0   1  16      832.40      857.63     56.12 o 
   0   1  17      291.79      280.05     36.63 o 
   0   1  18      554.56      538.80     56.55 o 
   0   1  19      598.31      644.77     63.27 o 
   0   1  20     1938.17     2098.45    111.79 o 
   0   1  21       51.58      105.21     39.16 o 
   0   1  22      168.92      231.08     49.66 o 
   0   1  24      757.67      812.18     82.44 o 
   0   1  25        9.24       77.33     43.32 o 
   0   2   0     7862.54     7929.01     79.32 o 
   0   2   1      528.11      541.53     19.96 o 
   0   2   2    19129.32    19698.70    114.72 o 
   0   2  -3     2239.57     2271.24    172.36 o 
   0   2  -4     1810.54     1746.70    179.61 o 
   0   2   5     2861.72     2475.79    378.80 o 
   0   2   6      409.30      416.45     99.95 o 
   0   2  -7     4340.82     3995.05    641.66 o 
   0   2   8     2275.00     2068.04    329.92 o 
   0   2   9     5461.13     5129.72    755.61 o 
   0   2  10     5930.01     5393.16    861.94 o 
   0   2  11       55.99       52.27     11.28 o 
   0   2  12     2939.77     2378.64    355.69 o 
   0   2  13     2202.54     1937.47    343.53 o 
   0   2  14     4297.98     3744.77    691.89 o 
   0   2  15      321.40      212.24     75.67 o 
   0   2  16      937.12      677.87     93.84 o 
   0   2  17     2419.92     2857.56    118.62 o 
   0   2  18     3023.14     3386.14    132.59 o 
   0   2  19      499.06      507.33     59.03 o 
   0   2  21      591.77      635.71     67.37 o 
   0   2  22      574.32      566.31     66.99 o 
   0   2  23        0.47      -21.83     36.26 o 
   0   2  24     1281.17     1474.14    107.78 o 
   0   2  25      191.32      207.29     50.60 o 
   0   3   1      337.04      350.77     27.70 o 
   0   3  -2      753.75      713.46     52.09 o 
   0   3   3      149.76      159.54     23.56 o 
   0   3   4      474.44      448.54     29.08 o 
   0   3   5      160.60      134.21     23.50 o 
   0   3   6     1337.70     1220.01    106.30 o 
   0   3   7      407.17      363.36     55.45 o 
   0   3   8      673.56      577.07     76.32 o 
   0   3   9      103.03      106.09     34.32 o 
   0   3  10      500.18      449.51     71.59 o 
   0   3  11     1191.72      989.34    134.68 o 
   0   3  12        8.37        7.73     11.74 o 
   0   3  13       76.55       58.39     25.58 o 
   0   3 -14      464.47      409.97     74.24 o 
   0   3  15      225.76       87.34    120.10 o 
   0   3 -16      630.07      185.18    264.71 o 
   0   3  17      183.13      193.03     38.89 o 
   0   3  18      153.42      132.60     26.79 o 
   0   3  19      293.95      337.76     49.23 o 
   0   3  20      585.23      570.67     63.55 o 
   0   3  21        6.26       13.41     35.64 o 
   0   3  22       57.28       41.31     36.62 o 
   0   3  23      154.82      142.33     43.87 o 
   0   3  24      503.82      547.60     73.14 o 
   0   4   0    13711.71    13595.72    149.03 o 
   0   4   1     3140.58     3609.00     76.87 o 
   0   4  -2    10297.98    10426.95    756.22 o 
   0   4  -3     1329.51     1317.86    110.11 o 
   0   4  -4     6814.04     6063.19    322.76 o 
   0   4  -5       44.18       27.00     11.98 o 
   0   4   6     3792.50     3580.79    264.15 o 
   0   4  -7      100.78       89.91     15.25 o 
   0   4  -8     5306.38     4888.86    439.91 o 
   0   4  -9     5871.82     5753.83    557.43 o 
   0   4 -10     7570.38     7516.24    915.68 o 
   0   4  11       72.73       75.57     19.95 o 
   0   4  12     2579.86     2402.18    346.79 o 
   0   4  13     1434.59     1226.13    186.41 o 
   0   4 -14     4652.27     4307.36    599.40 o 
   0   4 -15       71.93       46.49     20.00 o 
   0   4  16     1184.07     1004.77    125.91 o 
   0   4  17      107.01      125.68     27.15 o 
   0   4  18     2340.24     2417.51    117.08 o 
   0   4  19      335.85      296.85     47.51 o 
   0   4  20     1554.31     1700.30    103.84 o 
   0   4  21      562.52      519.08     63.23 o 
   0   4  22     1691.64     1943.42    117.11 o 
   0   4  23       11.57       21.66     44.12 o 
   0   5   1     1811.26     1763.74     92.37 o 
   0   5   2      458.15      421.47     37.47 o 
   0   5   3      775.73      792.10     57.29 o 
   0   5  -4      239.62      254.17     27.94 o 
   0   5  -5     1164.37     1201.16     85.98 o 
   0   5  -6      330.89      321.36     30.27 o 
   0   5  -7     1965.16     2000.31     64.60 o 
   0   5  -8      136.42      128.21     25.66 o 
   0   5  -9      670.67      603.80     44.74 o 
   0   5 -10     1791.28     1775.11    147.80 o 
   0   5 -11     1371.39     1419.57    116.94 o 
   0   5 -12      556.47      516.85     37.41 o 
   0   5 -13      628.82      610.70     86.35 o 
   0   5 -14     1142.23     1140.44     84.19 o 
   0   5 -15      621.89      514.36     37.70 o 
   0   5 -16       36.67       46.28     23.85 o 
   0   5  17       83.44      108.88     28.32 o 
   0   5  18      193.46      242.16     48.44 o 
   0   5  19      362.95      423.45     57.46 o 
   0   5  20      340.46      301.59     52.93 o 
   0   5  21        7.76       29.05     44.38 o 
   0   5  22       41.12       63.09     47.78 o 
   0   6   0     3964.12     4269.49    104.99 o 
   0   6  -1      585.29      637.81     42.50 o 
   0   6  -2      738.21      938.52     50.60 o 
   0   6   3     1592.32     1621.68     65.67 o 
   0   6  -4     5269.82     5014.81    265.20 o 
   0   6   5      511.48      545.04     39.40 o 
   0   6   6      673.96      832.88     58.88 o 
   0   6   7     1016.67     1111.47     63.35 o 
   0   6  -8      521.48      485.82     36.46 o 
   0   6  -9      468.94      374.71     41.54 o 
   0   7  -1       74.43      136.72     26.24 o 
   0   7   2       57.58       42.55     20.69 o 
   0   7   3      126.76      156.18     27.26 o 
   0   7  -4      139.35      162.68     26.48 o 
   0   7   5      165.53      173.88     27.40 o 
   0   7   6        3.50        3.41     19.32 o 
   0   7  -7     1112.15     1285.41     61.56 o 
   0   7  -8      346.11      277.05     40.29 o 
   0   7  -9       25.61       34.76     26.17 o 
   0   7 -10      146.75      191.10     35.23 o 
   0   7 -11       70.05       44.79     27.74 o 
   0   7 -12       60.40       50.80     29.50 o 
   0   7 -13      112.60      139.64     35.32 o 
   0   7 -14       67.71       61.96     33.23 o 
   0   7 -15       38.32       15.97     37.15 o 
   0   7 -16       12.40       19.66     39.75 o 
   0   8   0     1183.29     1371.96     71.71 o 
   0   8  -1      370.78      429.41     43.83 o 
   0   8  -2     1257.30     1454.35     78.02 o 
   0   8  -3      317.96      351.85     43.98 o 
   0   8  -4     2025.41     1939.49     92.08 o 
   0   8  -5     1028.16     1155.45     74.10 o 
   0   8  -6     2675.22     2843.54    115.56 o 
   0   8  -7      704.18      741.90     63.62 o 
   0   8  -8      931.84     1240.86     80.21 o 
   0   8  -9      648.66      742.83     64.08 o 
   0   8 -10     1752.57     1819.01     99.85 o 
   0   8 -11      331.16      325.54     46.75 o 
   0   8 -12      259.96      328.72     48.29 o 
  -1  -8  11      201.72      131.16     57.97 o 
  -1  -8  10      364.10      378.40     65.11 o 
  -1  -8   9      129.72       72.88     53.59 o 
  -1  -8   8      420.19      367.39     63.82 o 
  -1  -8   7       38.12       35.59     45.94 o 
  -1  -8   6      498.47      436.86     62.39 o 
  -1  -8   5      332.16      340.43     57.97 o 
  -1  -8   4     1081.53      993.80     77.35 o 
  -1  -8   3       82.53       29.81     39.24 o 
   1  -8  -2      416.97      374.06     48.33 o 
   1  -8  -1      111.92      116.55     45.45 o 
  -1  -8   0      943.23      941.81     67.10 o 
   1  -8   1      117.24       77.80     36.19 o 
  -1  -8  -2      349.68      340.80     48.19 o 
   1  -8   3       79.20       54.32     37.14 o 
   1  -8   4      624.39      566.42     60.18 o 
   1  -8   5      253.02      245.23     50.11 o 
   1  -8   6      545.09      476.32     61.98 o 
   1  -8   7       46.11       21.51     46.41 o 
   1  -8   8      277.73      231.51     55.99 o 
   1  -8   9      193.63      196.52     55.06 o 
   1  -8  10      464.10      305.98     60.67 o 
   1  -8  11      293.04      229.05     55.63 o 
  -1  -7  15      970.48      791.21    114.94 o 
  -1  -7  14      338.32      319.90     53.49 o 
  -1  -7  13      376.87      451.39     65.01 o 
  -1  -7  12      400.44      420.88     60.26 o 
  -1  -7  11      923.14      980.53     82.54 o 
  -1  -7  10      648.56      743.50     74.16 o 
  -1  -7   9      999.19     1080.48     83.02 o 
  -1  -7   8      468.42      536.52     60.27 o 
  -1  -7   7     1788.49     1720.97     94.48 o 
  -1  -7   6      399.59      382.55     53.27 o 
  -1  -7   5     2007.81     2012.37    100.73 o 
  -1  -7   4      602.03      579.71     52.42 o 
   1  -7  -3     1072.09     1043.10     66.77 o 
  -1  -7   2       20.26       -9.89     25.86 o 
  -1  -7   2      200.49      198.54     39.21 o 
  -1  -7   1      964.07     1013.89     71.67 o 
  -1  -7   0      310.54      284.79     43.62 o 
  -1  -7  -1     1244.25     1072.58     69.23 o 
  -1  -7  -2      135.99      137.61     36.36 o 
  -1  -7  -3      892.26     1060.72     67.60 o 
  -1  -7  -4      162.80      157.33     23.57 o 
  -1  -7  -4      679.68      701.62     65.83 o 
  -1  -7  -5      698.56      711.11     39.19 o 
   1  -7   5     2135.13     2027.25     94.96 o 
  -1  -7  -6      150.47      169.43     21.28 o 
   1  -7   6      404.27      399.42     53.17 o 
   1  -7   7     1431.11     1385.82     83.78 o 
   1  -7   8      771.46      754.40     69.40 o 
   1  -7   9     1054.49     1036.61     80.21 o 
   1  -7  10      552.06      562.16     65.13 o 
   1  -7  11      589.27      638.92     66.68 o 
   1  -7  12      619.62      545.34     68.27 o 
   1  -7  13      673.93      595.18     72.77 o 
   1  -7  14      213.00      220.92     72.09 o 
   1  -7  15      608.00      665.16     78.23 o 
  -1  -6  18      232.21      237.81     58.78 o 
  -1  -6  17      667.87      891.99    274.14 o 
  -1  -6  16      180.41      188.09     49.74 o 
  -1  -6  15      141.62      143.67     48.46 o 
  -1  -6  14      626.54      622.48     76.99 o 
  -1  -6  13      655.20      785.02     72.15 o 
  -1  -6  13      843.43      834.93     69.24 o 
  -1  -6  12      243.36      232.44     49.81 o 
  -1  -6  11      215.10      197.96     45.63 o 
  -1  -6  10      446.01      462.36     58.13 o 
  -1  -6   9      261.59      285.98     37.55 o 
  -1  -6   8      674.95      665.86     51.85 o 
  -1  -6   7      494.38      590.43     57.72 o 
  -1  -6   6      430.52      423.38     48.66 o 
  -1  -6   5      451.21      422.84     42.05 o 
   1  -6  -4      770.94      777.64     55.67 o 
  -1  -6   4      934.34      940.91     54.24 o 
   1  -6  -3      235.19      245.51     45.07 o 
   1  -6  -2      454.54      481.45     45.70 o 
   1  -6  -2      656.42      719.98     51.51 o 
   1  -6  -1      408.77      436.29     78.22 o 
   1  -6   0      199.73       -6.76     16.02 o 
  -1  -6   0      589.14      838.63     72.08 o 
  -1  -6  -1      224.89      244.34     28.68 o 
  -1  -6  -1      239.35      256.39     36.90 o 
   1  -6   2      139.78      111.48     23.59 o 
  -1  -6  -2      932.21     1016.23     73.01 o 
   1  -6   3      256.01      261.04     38.03 o 
  -1  -6  -4     1349.92     1544.58     73.33 o 
  -1  -6  -5      302.87      327.40     59.51 o 
  -1  -6  -6       52.80       51.11     13.84 o 
   1  -6   6      687.37      655.97     60.78 o 
  -1  -6  -7      198.18      202.13     18.28 o 
  -1  -6  -7      456.38      464.33     53.89 o 
  -1  -6  -8      262.82      283.71     18.63 o 
  -1  -6  -8      500.82      478.40     54.25 o 
  -1  -6  -9       64.22       58.78      8.51 o 
   1  -6   9      377.73      439.70     54.34 o 
   1  -6  10      482.22      474.41     56.73 o 
   1  -6  11      242.55      163.79     45.16 o 
   1  -6  12      345.91      339.54     55.30 o 
   1  -6  13      111.17      106.27     37.90 o 
   1  -6  13     1317.41     1308.99     90.06 o 
   1  -6  14      856.11      951.48     93.02 o 
   1  -6  15      252.91      268.56     63.26 o 
   1  -6  16      156.66      102.93     52.06 o 
   1  -6  17      315.64      323.55     58.13 o 
   1  -6  17      616.10      638.88     74.27 o 
   1  -6  18      192.07      237.32     58.88 o 
  -1  -5  21      695.91      638.16     71.76 o 
  -1  -5  20      387.59      348.84     61.09 o 
  -1  -5  19      949.20      832.42     91.44 o 
  -1  -5  18      284.94      268.63     66.00 o 
  -1  -5  17      975.24     1063.90     82.97 o 
  -1  -5  16      609.80      488.70     61.86 o 
  -1  -5  15     1767.38     1580.67    160.15 o 
  -1  -5  14      557.93      496.99     48.39 o 
  -1  -5  13     1626.53     1617.31     80.38 o 
  -1  -5  12     2041.44     1880.93    178.68 o 
  -1  -5  11     5039.61     5286.39    150.49 o 
   1  -5 -10      295.83      311.11     39.71 o 
  -1  -5   9     5705.92     5869.11    130.56 o 
   1  -5  -8      315.19      295.13     37.29 o 
   1  -5  -7     3173.47     2999.08    144.67 o 
   1  -5  -6      816.30      776.74     35.59 o 
  -1  -5   6     1245.03     1219.18     60.18 o 
   1  -5  -5     2158.95     2356.45     85.42 o 
   1  -5  -5     5828.91     5999.08    174.20 o 
   1  -5  -4      531.03      529.52     43.60 o 
   1  -5  -4     1030.23      956.01     47.62 o 
  -1  -5   3     3061.81     3087.36     85.63 o 
  -1  -5   3     6708.44     6985.97    176.92 o 
   1  -5  -2      189.90      216.68     27.16 o 
   1  -5  -2     2024.34     2070.36    168.44 o 
  -1  -5   1     2280.98     1294.44     53.20 o 
  -1  -5   1     8628.38     9144.66    327.61 o 
   1  -5   0      188.76       37.53     97.56 o 
  -1  -5   0      533.72      510.62     42.65 o 
   1  -5   1     3530.90     3684.07     78.79 o 
  -1  -5  -1     7884.76     8315.59    150.03 o 
   1  -5   2     1030.80     1034.13     54.35 o 
   1  -5   2     1376.78     1421.12    109.08 o 
  -1  -5  -3     1976.21     2374.76     89.49 o 
  -1  -5  -3     7295.24     7577.83    151.51 o 
  -1  -5  -4      255.33      227.44     34.50 o 
  -1  -5  -4     1171.90     1134.00     64.88 o 
  -1  -5  -5     2109.21     2072.36     85.85 o 
   1  -5   5     6177.62     6067.32    140.69 o 
  -1  -5  -6      238.92      264.72     36.61 o 
  -1  -5  -6     1713.29     1600.52     78.69 o 
  -1  -5  -7      864.91      937.77     39.59 o 
  -1  -5  -7     3197.03     3352.61    110.37 o 
  -1  -5  -8       58.53       68.13     10.02 o 
  -1  -5  -8      402.32      416.63     39.77 o 
  -1  -5  -9     2133.81     1897.37     30.23 o 
   1  -5   9     5594.28     5568.92    114.72 o 
  -1  -5 -10      338.93      337.42     36.37 o 
   1  -5  11     5204.91     5252.02    146.65 o 
   1  -5  12     1240.87     1261.10     57.53 o 
  -1  -5 -13     2325.87     2295.24     85.24 o 
   1  -5  14       25.18       19.24     33.07 o 
   1  -5  14      907.62      903.35     75.48 o 
   1  -5  15      819.93      821.89     74.39 o 
   1  -5  15     1447.95     1604.10     93.69 o 
   1  -5  16      459.27      427.17     72.23 o 
   1  -5  17      366.75      424.28     59.86 o 
   1  -5  17     1098.54     1199.23     89.46 o 
   1  -5  18      104.59       84.73     42.52 o 
   1  -5  18      262.88      323.14     61.67 o 
   1  -5  19      957.30     1009.09    100.50 o 
   1  -5  20      154.63      167.40     51.20 o 
   1  -5  20      361.18      360.86     67.04 o 
   1  -5  21      943.81     1026.27     94.64 o 
  -1  -4  23      742.21      587.29     63.57 o 
  -1  -4  22      150.19      117.96     55.37 o 
  -1  -4  21      325.08      296.39     54.42 o 
  -1  -4  20      295.57      285.44     56.42 o 
  -1  -4  19      593.27      538.28    104.82 o 
  -1  -4  18      463.51      400.25     62.53 o 
  -1  -4  17      401.15      450.88     79.78 o 
  -1  -4  16      120.97      116.34     35.12 o 
  -1  -4  15     1287.79     1085.60    119.74 o 
  -1  -4  14      278.30      329.81     46.87 o 
  -1  -4  14      603.71      615.35     51.15 o 
   1  -4 -13      511.89      516.44     57.56 o 
  -1  -4  12       18.77       63.29     26.07 o 
  -1  -4  12      709.33      743.68     51.64 o 
  -1  -4  11      439.89      525.61     49.53 o 
   1  -4 -11     1377.97     1241.39     62.09 o 
   1  -4 -10      804.96      849.67     58.70 o 
  -1  -4  10     1135.69     1250.15     60.31 o 
   1  -4  -9      569.51      515.05     41.39 o 
   1  -4  -8       23.32       27.23     15.28 o 
  -1  -4   8      251.25      288.09     60.26 o 
   1  -4  -7      201.65      234.69     25.49 o 
  -1  -4   7      742.55      779.55     51.70 o 
   1  -4  -6      705.92      711.49     29.76 o 
  -1  -4   6     1698.15     1845.77    117.08 o 
   1  -4  -5      105.54      127.22     23.01 o 
  -1  -4   5      119.13      151.98     27.79 o 
   1  -4  -4       58.97       83.03     16.40 o 
  -1  -4   4      578.36      538.99     31.84 o 
   1  -4  -3      201.91      226.95     22.39 o 
   1  -4  -3     1403.69     1430.42     80.79 o 
  -1  -4   2      347.72      382.73     26.98 o 
   1  -4  -2     1379.69     1388.37     55.69 o 
  -1  -4   1      567.52      627.07     34.05 o 
   1  -4  -1      732.67      760.82     42.26 o 
  -1  -4   0      411.83      433.37     29.51 o 
   1  -4   0     1181.17     1219.80     54.50 o 
   1  -4   1       91.72       91.25     14.11 o 
  -1  -4  -1     1128.48     1199.97     66.14 o 
   1  -4   2      603.69      628.09     28.31 o 
  -1  -4  -2     1317.46     1236.04     56.44 o 
  -1  -4  -3      660.39      692.79     44.40 o 
  -1  -4  -3     1036.43     1059.94     52.22 o 
  -1  -4  -4      270.28      263.71     30.70 o 
   1  -4   4      394.35      384.61     36.44 o 
  -1  -4  -5        8.02        7.66     10.87 o 
   1  -4   5      202.37      218.85     36.27 o 
  -1  -4  -6      589.87      639.05     36.31 o 
  -1  -4  -6     1946.78     1898.92     74.00 o 
  -1  -4  -7      297.78      301.45     25.08 o 
  -1  -4  -7      657.29      659.60     48.43 o 
  -1  -4  -8      136.04      145.05     19.21 o 
  -1  -4  -8      171.35      170.27     33.26 o 
  -1  -4  -9       93.91       77.88     17.70 o 
  -1  -4  -9      768.14      821.10     56.39 o 
  -1  -4 -10      192.65      220.73     25.74 o 
   1  -4  10     1742.39     1724.96    106.42 o 
  -1  -4 -11     1228.97     1273.88     98.85 o 
   1  -4  12      382.04      478.85     49.78 o 
   1  -4  12      408.46      472.77     41.07 o 
   1  -4  13      127.97      161.75     35.92 o 
   1  -4  13      645.13      644.72     47.76 o 
   1  -4  14      183.08      161.73     37.88 o 
  -1  -4 -14      723.19      718.90     59.35 o 
  -1  -4 -15     1052.25     1149.56     66.58 o 
   1  -4  16       49.65       69.28     32.16 o 
  -1  -4 -16      110.71       97.29     33.89 o 
   1  -4  17      258.20      282.68     49.75 o 
   1  -4  18      615.54      618.18     66.08 o 
   1  -4  19       96.49      119.01     44.52 o 
   1  -4  19      743.95      835.38     77.32 o 
   1  -4  20      439.77      468.35     65.14 o 
   1  -4  21      242.58      250.75     63.80 o 
   1  -4  22      196.23      206.18     59.51 o 
   1  -4  23     1043.29     1068.23    151.81 o 
  -1  -3  25      673.52      628.56     69.97 o 
  -1  -3  24      247.22      213.80     52.87 o 
  -1  -3  23     1418.94     1344.89    277.24 o 
  -1  -3  22      832.70      759.37    128.18 o 
  -1  -3  21     1832.95     1700.10    172.36 o 
  -1  -3  20      489.48      440.00     57.34 o 
  -1  -3  19     3426.11     3484.45    824.68 o 
  -1  -3  18      611.31      625.56     95.50 o 
  -1  -3  17     1256.79     1366.13    117.56 o 
  -1  -3  16      381.21      351.82     48.49 o 
   1  -3 -15     3267.08     2933.12    408.37 o 
   1  -3 -14     1006.92      926.01     95.10 o 
  -1  -3  13     1168.39     1174.06     69.98 o 
   1  -3 -13     3071.66     2805.35    291.12 o 
   1  -3 -12      182.04      225.16     31.69 o 
  -1  -3  12     1455.20     1430.91    102.20 o 
  -1  -3  11     4161.35     4044.67    176.00 o 
   1  -3 -10      568.14      537.73     43.17 o 
   1  -3 -10     2905.54     2902.64    158.80 o 
  -1  -3   9      971.86      971.48     46.54 o 
  -1  -3   9     3992.90     3799.30    158.63 o 
   1  -3  -8      561.50      575.61     46.46 o 
  -1  -3   8      987.70     1049.03     49.01 o 
   1  -3  -7     1236.47     1073.43     45.56 o 
  -1  -3   7     1616.24     1587.23    111.07 o 
   1  -3  -6      137.15      150.00     23.28 o 
  -1  -3   6      870.93      929.00     47.30 o 
   1  -3  -5      459.31      515.24     36.47 o 
  -1  -3   5     2856.66     3010.84     80.93 o 
   1  -3  -4       94.42       87.56     11.97 o 
  -1  -3   4     1491.51     1598.11     57.07 o 
   1  -3  -3     1717.11     1463.79     46.03 o 
   1  -3  -3     2896.79     2596.97    155.98 o 
  -1  -3   2      694.78      699.45     31.61 o 
   1  -3  -2     1078.16     1080.61     87.36 o 
   1  -3  -1     2898.97     2934.32    109.97 o 
  -1  -3   1     5961.62     6000.99    188.67 o 
  -1  -3   0      987.72     1021.39     38.07 o 
   1  -3   0     2822.37     2737.96    109.75 o 
   1  -3   1     1819.01     1714.37     38.92 o 
   1  -3   1     6962.06     6832.52    325.51 o 
   1  -3   2      213.63      216.77     14.45 o 
   1  -3   2     1443.17     1485.09     59.34 o 
  -1  -3  -3      658.91      649.79     27.66 o 
   1  -3   3     3470.46     3314.50    122.47 o 
  -1  -3  -4      739.18      803.60     31.02 o 
   1  -3   4      897.91      970.78     43.96 o 
  -1  -3  -5     1554.19     1342.35     40.55 o 
  -1  -3  -5     2538.31     2294.16     67.82 o 
  -1  -3  -6      418.44      399.90     25.77 o 
  -1  -3  -6      667.38      679.37     40.44 o 
  -1  -3  -7      285.95      283.86     37.95 o 
  -1  -3  -7     2101.28     2176.92     71.80 o 
  -1  -3  -8      234.35      285.37     23.50 o 
   1  -3   8     1267.86     1276.13     58.37 o 
  -1  -3  -9     1532.36     1480.08     83.03 o 
   1  -3   9     3415.12     3215.21    120.78 o 
  -1  -3 -10     1323.83     1343.43     66.20 o 
   1  -3  10     2355.42     2248.30     86.12 o 
  -1  -3 -11     1591.49     1556.76     97.62 o 
   1  -3  11     3713.03     3511.44    179.52 o 
   1  -3  12      685.45      689.63     51.07 o 
  -1  -3 -12     1014.31     1117.35     53.42 o 
  -1  -3 -13     1089.45      968.75    142.56 o 
   1  -3  13     3259.78     3105.11    175.39 o 
   1  -3  14      298.91      275.65     40.52 o 
   1  -3  14     1176.06     1258.43    119.63 o 
   1  -3  15     2692.64     2939.69    201.74 o 
   1  -3  16      445.13      440.15     46.03 o 
   1  -3  17      365.98      375.69     52.38 o 
   1  -3  17     1722.30     1796.68     95.71 o 
  -1  -3 -18      378.25      359.17     45.95 o 
   1  -3  19     1511.49     1454.15     95.00 o 
   1  -3  19     2454.11     2813.12    114.29 o 
   1  -3  20      100.75      130.21     42.62 o 
   1  -3  20      661.67      689.53     90.53 o 
   1  -3  21      684.16      581.71     69.16 o 
   1  -3  21     1790.28     1846.37    102.08 o 
   1  -3  22      453.78      388.68     62.87 o 
   1  -3  22      512.46      603.56    151.11 o 
   1  -3  23     1476.12     1648.32    104.47 o 
   1  -3  24       91.80       78.72     34.58 o 
   1  -3  24      214.50      272.26     58.04 o 
  -1  -2  25      264.43      312.13     51.66 o 
  -1  -2  24      328.93      295.59     53.61 o 
  -1  -2  23      319.53      250.56     71.29 o 
  -1  -2  22       31.79       29.90     37.92 o 
  -1  -2  21      404.33      390.05     57.15 o 
  -1  -2  20      435.10      478.93    123.84 o 
  -1  -2  19      541.09      476.11     48.01 o 
  -1  -2  18      254.97      233.17     55.49 o 
  -1  -2  17      180.17      195.27     39.00 o 
  -1  -2  16      475.20      443.44     49.43 o 
  -1  -2  15      804.23      783.60     85.99 o 
  -1  -2  14     1038.57     1014.67    191.88 o 
   1  -2 -13      593.07      568.41     46.83 o 
   1  -2 -12      372.02      378.80     35.24 o 
   1  -2 -12      375.03      373.89     36.30 o 
   1  -2 -11      777.04      815.77     47.53 o 
   1  -2 -11      981.58      962.52     67.27 o 
   1  -2 -10      311.89      354.86     42.78 o 
  -1  -2  10      681.97      713.80     54.76 o 
   1  -2  -9      483.59      489.06     35.53 o 
  -1  -2   9      525.56      507.35     40.48 o 
   1  -2  -8     1155.54     1201.56    106.42 o 
  -1  -2   8     3192.02     3404.38     71.16 o 
   1  -2  -7      525.22      579.41     30.55 o 
  -1  -2   7      611.71      704.15     67.43 o 
   1  -2  -6      103.97      107.65     15.14 o 
  -1  -2   6      486.99      555.01     35.02 o 
   1  -2  -5     1311.51     1330.67     41.93 o 
  -1  -2   5     5645.00     5625.16     82.72 o 
  -1  -2   4       42.77       41.03      9.84 o 
  -1  -2   4     1060.58     1106.82     38.64 o 
   1  -2  -3     1053.53     1060.48     28.08 o 
  -1  -2   3     2798.88     2709.26     57.59 o 
   1  -2  -2     1411.61     1436.93     34.61 o 
  -1  -2   2     4487.42     4869.24     77.68 o 
  -1  -2   1      702.53      691.19     27.14 o 
   1  -2  -1     2427.12     2585.32    110.90 o 
   1  -2   0       93.22      103.75     11.17 o 
   1  -2   0      259.57      279.50     20.35 o 
   1  -2   1      961.39     1003.95     22.38 o 
   1  -2   1     2223.30     2301.77     68.74 o 
  -1  -2  -2     1728.66     1782.37     37.74 o 
   1  -2   2     4371.89     4418.16     91.20 o 
  -1  -2  -3      952.50      863.69     24.93 o 
   1  -2   3     2846.58     2743.24     91.20 o 
   1  -2   4      542.28      558.84     23.54 o 
  -1  -2  -4      610.17      655.18     32.76 o 
  -1  -2  -5     2395.53     2329.32    101.99 o 
   1  -2   5     4726.64     4848.10     85.30 o 
   1  -2   6      223.51      221.34     23.48 o 
   1  -2   6      411.50      396.25     28.36 o 
   1  -2   7       57.06       55.56     11.40 o 
  -1  -2  -7     1038.89     1081.35     44.26 o 
  -1  -2  -8     1082.19     1157.18     35.18 o 
  -1  -2  -8     3124.13     3264.54     76.59 o 
  -1  -2  -9       19.60       29.76      9.00 o 
   1  -2   9      856.33      854.37     63.29 o 
  -1  -2 -10      205.62      203.90     17.13 o 
  -1  -2 -10      723.37      832.73     43.29 o 
  -1  -2 -11      132.37      116.90     19.18 o 
   1  -2  11     1626.08     1479.06     63.97 o 
  -1  -2 -12        1.03       19.07     17.05 o 
   1  -2  12      659.19      691.35     47.67 o 
   1  -2  13      134.08      123.43     25.37 o 
   1  -2  13      816.52      782.01     51.60 o 
   1  -2  14      361.46      365.70     38.97 o 
  -1  -2 -14     1136.99     1210.15     85.60 o 
   1  -2  15      136.86      171.20     33.71 o 
   1  -2  15     1192.94     1245.17     68.25 o 
   1  -2  16      814.07      825.00     59.02 o 
   1  -2  17      336.06      270.00     42.07 o 
   1  -2  18      234.36      200.34     49.99 o 
   1  -2  19      868.35      844.38     71.15 o 
   1  -2  20      199.10      208.59     42.97 o 
   1  -2  20      380.21      395.47     51.50 o 
   1  -2  21      206.76      155.42     31.37 o 
   1  -2  21      295.82      300.65     49.90 o 
   1  -2  22       12.29       -2.04     25.82 o 
   1  -2  22       45.70       54.69     42.72 o 
   1  -2  23        0.74       12.02     26.00 o 
   1  -2  23      594.75      625.19     72.39 o 
   1  -2  24      147.69      126.86     33.23 o 
   1  -2  24      271.71      324.89     59.13 o 
   1  -2  25      256.65      282.91     52.09 o 
  -1  -1  26      262.34      169.09     43.38 o 
  -1  -1  25      644.81      533.93     60.20 o 
  -1  -1  24      178.63      156.68     40.73 o 
  -1  -1  23     1425.44     1263.21    114.91 o 
  -1  -1  22      447.55      408.53     51.08 o 
  -1  -1  21     3388.14     3263.78    262.65 o 
  -1  -1  20     1041.18     1035.38     85.75 o 
  -1  -1  19     2293.07     2231.33    221.58 o 
  -1  -1  18      702.86      729.81     58.23 o 
  -1  -1  17       19.42       28.58     26.10 o 
  -1  -1  16      818.42      793.27     53.67 o 
  -1  -1  15     2727.21     2488.72    372.43 o 
   1  -1 -14     2987.78     2695.05    131.10 o 
   1  -1 -13     9097.56     8910.57    145.41 o 
  -1  -1  12     1091.46     1137.99     53.05 o 
  -1  -1  11     4961.24     4921.77    137.05 o 
  -1  -1  10      162.37      168.36     15.64 o 
  -1  -1  10     2501.53     2578.97     72.34 o 
  -1  -1   9     3704.60     3712.17     39.59 o 
   1  -1  -9    12637.61    13374.39    148.16 o 
   1  -1  -8        5.34       23.94      7.32 o 
   1  -1  -7     6401.89     6226.22    111.66 o 
  -1  -1   7    10078.58    10505.20     74.17 o 
   1  -1  -6      424.99      501.55     27.27 o 
  -1  -1   6     2159.87     2359.26     37.72 o 
   1  -1  -5       15.58       35.97      8.47 o 
  -1  -1   5    11973.07    12444.42     87.78 o 
   1  -1  -4      467.37      471.50     20.82 o 
  -1  -1   4     1705.19     1831.41     33.57 o 
   1  -1  -3     4529.70     4653.82    180.73 o 
  -1  -1   3    10165.57    10300.64     77.52 o 
   1  -1  -2      175.80      198.22     11.46 o 
  -1  -1   2     2224.68     2612.14     40.86 o 
   1  -1  -1     3931.43     3734.49     40.84 o 
  -1  -1   1    58394.49    59917.01    745.49 o 
   1  -1   0      236.70      291.59     16.09 o 
  -1  -1   0      677.56      792.70     23.08 o 
   1  -1   1    30204.68    29176.26    485.24 o 
  -1  -1  -1    37288.11    35273.66    513.03 o 
  -1  -1  -2     1160.14     1086.47     28.51 o 
  -1  -1  -2     1498.96     1433.07     30.64 o 
  -1  -1  -3     2863.72     2951.13    140.02 o 
  -1  -1  -3    11098.36    11264.89    229.39 o 
   1  -1   4      658.65      682.25     24.60 o 
   1  -1   4     1489.17     1577.97     39.62 o 
   1  -1   5     6753.67     6523.65    121.24 o 
   1  -1   5     6763.64     7034.68     82.95 o 
  -1  -1  -6      906.47      993.42     28.82 o 
   1  -1   6     1646.16     2043.29     50.16 o 
  -1  -1  -7     2328.15     2346.40     82.20 o 
   1  -1   7    13156.78    14086.62    140.78 o 
  -1  -1  -8      270.40      303.36     18.39 o 
   1  -1   8      279.68      342.15     23.88 o 
  -1  -1  -9     5030.86     4947.33     72.55 o 
   1  -1   9    11449.88    12531.65    500.58 o 
  -1  -1 -10     1278.55     1145.29     82.80 o 
   1  -1  10     1594.84     1741.26     55.45 o 
  -1  -1 -11     1489.72     1350.48     59.77 o 
   1  -1  11     5829.30     6012.98    110.04 o 
  -1  -1 -12      162.25      242.07     29.01 o 
   1  -1  12     1614.76     1712.95     63.21 o 
  -1  -1 -13     3349.43     3340.71    260.59 o 
   1  -1  13     9086.17     9861.15    149.19 o 
   1  -1  14     1352.37     1284.84     68.22 o 
   1  -1  14     2280.41     2254.38     92.35 o 
   1  -1  15      593.72      681.76     53.48 o 
   1  -1  15     2971.91     3367.78     96.60 o 
   1  -1  16     1125.71     1180.52     63.91 o 
   1  -1  17       67.17       43.43     28.98 o 
   1  -1  18      312.30      260.66     31.10 o 
   1  -1  18      539.02      605.67     51.28 o 
   1  -1  19      601.05      647.48     47.95 o 
   1  -1  19     2473.78     2784.18    188.62 o 
   1  -1  20      477.50      492.32     43.54 o 
   1  -1  20      740.03      805.94    120.50 o 
   1  -1  21     1406.78     1245.42     68.10 o 
   1  -1  21     3260.77     3481.63    415.56 o 
   1  -1  22      467.76      560.80     55.97 o 
   1  -1  23      397.60      427.53     46.51 o 
   1  -1  23     1647.37     1817.53    149.77 o 
   1  -1  24       53.30       47.92     38.30 o 
   1  -1  24      183.51      270.57     48.93 o 
   1  -1  25      228.93      198.17     33.86 o 
   1  -1  25      633.37      667.40     68.00 o 
   1  -1  26      305.50      224.33     58.59 o 
  -1   0  26       34.45       15.74     54.55 o 
  -1   0  25      178.25      189.45     44.60 o 
  -1   0  24       68.99       26.81     46.84 o 
  -1   0  23      202.41      125.52     46.46 o 
  -1   0  22      121.80      121.52     33.42 o 
  -1   0  21     1507.02     1624.32    116.70 o 
  -1   0  20      181.41      141.88     37.11 o 
  -1   0  19      572.33      451.46     51.11 o 
  -1   0  18      587.35      545.91     44.29 o 
  -1   0  17      422.38      407.29     39.19 o 
  -1   0  16     1408.94     1324.80    115.43 o 
  -1   0  15      254.04      308.01     65.52 o 
  -1   0  14      111.35      118.36     26.35 o 
   1   0 -13     2856.98     2782.29    560.83 o 
  -1   0  12       86.17       37.95     54.13 o 
  -1   0  11      296.48      315.89     26.31 o 
  -1   0  10     1624.31     1739.78    135.70 o 
  -1   0   9     2643.36     2653.81    196.08 o 
   1   0  -8      257.66      247.25     20.66 o 
   1   0  -7     1476.82     1581.01     42.57 o 
   1   0  -6     5026.87     5085.04     72.53 o 
   1   0  -5      126.36      107.57     12.95 o 
   1   0  -4     6167.82     6001.11     66.02 o 
   1   0  -3        4.01        4.16      4.29 o 
   1   0  -2       59.34       38.84      4.70 o 
  -1   0  -2        1.80        3.18      2.67 o 
   1   0   3     1341.21     1072.13     19.27 o 
  -1   0  -3     1348.48     1147.68     26.96 o 
  -1   0  -4     1969.42     1940.22     32.81 o 
   1   0   4     6678.81     6779.38    394.74 o 
  -1   0  -5       18.80        2.56      6.03 o 
  -1   0  -5      186.05      190.92     20.23 o 
  -1   0  -6     1947.26     1956.11     39.95 o 
   1   0   6     4661.53     5056.78     64.55 o 
  -1   0  -7      713.28      728.17     26.61 o 
  -1   0  -7     1046.83     1228.13     35.79 o 
  -1   0  -8      100.81      103.29     12.49 o 
   1   0   8      236.65      261.92     19.29 o 
  -1   0  -9     1459.19     1495.70     45.51 o 
  -1   0 -10     1727.65     1898.14     65.96 o 
   1   0  11      255.47      234.30     23.07 o 
   1   0  12       47.49       60.17     14.29 o 
  -1   0 -12       47.66       73.18     28.69 o 
  -1   0 -13     1654.24     1740.89     90.21 o 
  -1   0 -14      201.41      104.98    133.77 o 
   1   0  15      272.77      406.30     40.43 o 
   1   0  16     1848.96     1880.05     77.60 o 
   1   0  17      568.99      566.85     49.75 o 
   1   0  18      898.20     1042.65     87.01 o 
   1   0  19     1021.77     1031.48     61.23 o 
   1   0  20      271.00      246.92     42.10 o 
   1   0  21      830.86      690.11     52.35 o 
   1   0  21      832.90      796.31     74.39 o 
   1   0  22      201.04      251.48     46.76 o 
   1   0  23      340.77      351.22     52.82 o 
   1   0  24        3.42        9.74     27.13 o 
   1   0  24      117.22      113.16     48.43 o 
   1   0  25      108.79      179.23     54.75 o 
   1   0  26       19.90        4.96     50.32 o 
  -1   1  24      168.45      175.27     45.58 o 
  -1   1  23     1410.18     1275.86     90.56 o 
  -1   1  21     3572.63     3139.63    334.40 o 
  -1   1  20     1010.29     1036.49    149.44 o 
  -1   1  19     2122.63     2108.27    120.43 o 
  -1   1  18      691.11      671.02     52.75 o 
  -1   1  17       52.04       27.66     27.00 o 
  -1   1  16      823.12      772.68     54.14 o 
  -1   1  15     2388.23     2472.90    117.12 o 
   1   1 -14     2963.13     2836.42    480.47 o 
  -1   1  13     3165.19     3234.87     44.85 o 
  -1   1  13     9235.86     8911.41    408.38 o 
   1   1 -12     1095.47     1099.03     36.39 o 
  -1   1  11     5094.36     4237.14   1352.14 o 
   1   1 -10     2491.82     2502.23    114.67 o 
  -1   1   9    12659.80    12870.55    249.32 o 
  -1   1   8      495.20      568.51     60.40 o 
   1   1  -7     5974.60     5858.68     48.98 o 
  -1   1   7    10194.23    10248.10    216.95 o 
   1   1  -6      408.12      451.40     14.42 o 
  -1   1   6     2051.04     2367.37    115.54 o 
   1   1  -5        5.50       29.28      5.15 o 
  -1   1   5    12246.16    11624.03    131.96 o 
  -1   1   4      458.23      453.00     17.73 o 
  -1   1   4     1652.00     1569.77     35.14 o 
  -1   1   3     4543.39     4519.51    217.09 o 
  -1   1   2      186.94      184.77     10.98 o 
  -1   1   1     3908.24     3693.93     53.65 o 
  -1   1   0      243.24      263.83     12.97 o 
  -1   1  -1    30049.50    30258.96    139.90 o 
  -1   1  -3    11319.38    11006.41     82.13 o 
  -1   1  -4     1530.04     1597.50     49.41 o 
  -1   1  -5     6597.44     6345.40     56.12 o 
   1   1   5     6625.67     6833.60     63.85 o 
  -1   1  -6      957.20     1035.89     22.56 o 
   1   1   6     1727.47     1864.52     35.95 o 
  -1   1  -7     2028.58     2272.53     32.05 o 
   1   1   7    13631.66    13171.09     98.52 o 
  -1   1  -8      259.57      271.90     10.94 o 
   1   1   8      269.26      302.11     15.29 o 
  -1   1  -9     4928.71     4761.95     39.57 o 
   1   1   9    11643.09    11570.94     88.76 o 
  -1   1 -10     1584.89     1642.57     42.60 o 
   1   1  11     1372.20     1448.33     28.20 o 
  -1   1 -11     5856.57     6376.01    112.53 o 
   1   1  12      169.02      181.76     10.38 o 
  -1   1 -12     1592.00     1787.34     63.04 o 
  -1   1 -13     9133.83    10654.57    162.13 o 
  -1   1 -14     2321.35     2311.48    236.64 o 
   1   1  15     3343.17     3381.73    104.86 o 
   1   1  16     1124.98     1172.68     66.77 o 
   1   1  17       25.81       56.76     33.65 o 
   1   1  18      547.94      526.71     55.46 o 
   1   1  19     2724.60     2708.59    111.33 o 
   1   1  20      744.99      749.32     70.84 o 
   1   1  21     3191.31     3137.90    130.77 o 
   1   1  22      488.76      614.90     67.74 o 
   1   1  23     1647.74     1715.33    104.66 o 
   1   1  24      184.47      169.88     56.65 o 
  -1   2  25      319.85      313.53     54.68 o 
  -1   2  24      336.11      390.94     56.75 o 
  -1   2  23      329.09      317.92     54.46 o 
  -1   2  22       40.71       58.52     36.81 o 
  -1   2  21      423.88      392.36     52.25 o 
  -1   2  20      460.78      524.74     58.20 o 
  -1   2  19      594.86      503.40     58.34 o 
  -1   2  18      280.42      238.03     26.12 o 
  -1   2  17      225.20      163.50     35.18 o 
  -1   2  16      485.64      453.39     33.95 o 
  -1   2  15      830.74      859.73     44.35 o 
  -1   2  14     1083.02     1135.40     50.77 o 
  -1   2  13      619.55      625.90     50.99 o 
   1   2 -12      363.14      381.52     17.37 o 
  -1   2  12      365.00      418.69     31.89 o 
   1   2 -11      824.14      765.34     24.98 o 
  -1   2  11     1064.05      990.66     50.11 o 
   1   2 -10      285.66      324.60     17.32 o 
  -1   2  10      658.34      806.59     59.99 o 
  -1   2   9      497.17      536.86     28.69 o 
   1   2  -8     3088.03     3287.25     76.55 o 
  -1   2   7      541.71      524.94     33.48 o 
  -1   2   7      645.14      666.90     61.19 o 
  -1   2   6      103.72      117.98     16.88 o 
  -1   2   6      508.82      498.50     38.49 o 
  -1   2   5     1286.17     1307.60     39.77 o 
   1   2  -5     5627.93     5550.41    151.53 o 
  -1   2   4       37.45       30.38      8.83 o 
   1   2  -4     1020.31     1067.78     38.91 o 
  -1   2   3     1045.04     1080.06     31.81 o 
   1   2  -3     2771.39     2529.44     54.98 o 
  -1   2   2     1458.38     1436.39     36.24 o 
  -1   2   1      696.25      646.91     24.90 o 
   1   2   0       91.78       88.85     10.15 o 
  -1   2  -1      951.53      993.30     26.75 o 
   1   2   2     1697.05     1760.82     42.47 o 
   1   2   3      962.98      858.18     22.87 o 
  -1   2  -3     2872.45     2834.10     59.85 o 
   1   2   4      561.57      583.63     31.95 o 
  -1   2  -4      639.08      654.85     29.23 o 
   1   2   5     2390.96     2325.08     65.73 o 
   1   2   5     4768.00     4698.15    183.65 o 
   1   2   6      211.33      229.50     23.21 o 
   1   2   6      399.77      413.41     35.14 o 
   1   2   7       47.72       65.42     15.90 o 
  -1   2  -7      999.65     1021.09     37.92 o 
  -1   2  -8     1123.61     1116.46     40.24 o 
   1   2   8     3217.96     3267.76     67.40 o 
   1   2   9       23.16       23.61     10.75 o 
   1   2   9      899.63      950.75     39.19 o 
  -1   2 -10      204.19      217.97     19.67 o 
   1   2  10      769.47      798.63     35.97 o 
  -1   2 -11      112.86      104.74     11.45 o 
   1   2  11     1521.19     1534.69     54.56 o 
  -1   2 -12        1.66        6.80      5.79 o 
   1   2  12      675.93      703.32     39.21 o 
  -1   2 -13      115.94      105.16      9.29 o 
   1   2  13      809.98      754.59     40.79 o 
  -1   2 -14      349.83      304.74     12.16 o 
   1   2  14     1083.01     1128.29     70.63 o 
   1   2  15      126.73      140.45     14.56 o 
   1   2  15     1168.07     1370.67     71.76 o 
   1   2  16       23.37       30.69      9.54 o 
   1   2  16      807.87      842.12     59.53 o 
   1   2  17      277.31      316.99     44.83 o 
   1   2  18      210.85      283.87     48.16 o 
   1   2  19      806.22      891.96     69.16 o 
   1   2  20      358.89      416.94     59.03 o 
   1   2  21      267.16      287.41     52.80 o 
   1   2  22       36.53       56.00     45.03 o 
   1   2  23      579.08      587.76     69.07 o 
   1   2  24      263.18      248.70     60.63 o 
   1   2  25      204.48      244.61     60.15 o 
  -1   3  24      234.08      245.63     54.84 o 
  -1   3  23     1328.26     1491.23    101.69 o 
  -1   3  22      854.83      824.84     72.42 o 
  -1   3  21     1850.29     1988.08    106.98 o 
  -1   3  20      492.09      477.16     57.28 o 
  -1   3  19     3259.58     3830.53    135.64 o 
  -1   3  18      605.55      266.68    204.26 o 
  -1   3  17     1411.65        3.00     23.21 o 
  -1   3  16      377.27       85.68    238.20 o 
  -1   3  15     3185.23      126.35    926.40 o 
  -1   3  14     1025.71       87.62    402.01 o 
  -1   3  13     3172.03      324.34   1017.97 o 
  -1   3  12     1423.79      549.31    754.63 o 
  -1   3  11     4055.04     3360.13    911.36 o 
   1   3 -10     2968.55     2669.69    255.38 o 
  -1   3   9     1038.79     1124.70     56.32 o 
  -1   3   9     3816.12     3777.27    110.95 o 
  -1   3   8      570.23      516.65     37.66 o 
   1   3  -8      994.98     1076.54     46.67 o 
   1   3  -7     1001.59     1005.31     51.76 o 
  -1   3   7     1519.86     1560.10     54.68 o 
  -1   3   6      137.35      139.96     16.77 o 
  -1   3   6      895.75      895.20     85.83 o 
   1   3  -5      542.98      531.36     73.05 o 
   1   3  -5     3359.87     2958.38    194.00 o 
  -1   3   4       87.58       86.43     12.53 o 
  -1   3   4     1427.30     1492.70     93.40 o 
  -1   3   3     1551.25     1467.03     43.21 o 
   1   3  -3     2745.48     2681.37     69.74 o 
  -1   3   2      678.39      740.57    116.62 o 
   1   3  -2     1065.58     1108.47     46.29 o 
  -1   3   1     2837.63     2969.96    125.26 o 
   1   3   0     1012.25     1023.01     36.90 o 
   1   3   1     1689.79     1717.65     46.39 o 
   1   3   2      211.53      200.66     16.17 o 
  -1   3  -2     1470.78     1623.37     58.07 o 
   1   3   3      650.88      602.83     26.34 o 
  -1   3  -3     3763.04     3445.87     82.31 o 
   1   3   4      770.83      809.79     25.25 o 
   1   3   4      941.97     1034.92     44.94 o 
  -1   3  -5     1322.72     1317.52     32.32 o 
  -1   3  -5     2155.19     2424.15     68.17 o 
  -1   3  -6      404.85      393.99     19.73 o 
   1   3   6      653.43      676.27     38.15 o 
   1   3   7      209.53      254.09     28.73 o 
  -1   3  -7     2450.57     2082.81     65.90 o 
   1   3   8      235.15      270.99     31.35 o 
  -1   3  -8     1252.84     1333.57     53.07 o 
   1   3   9     1666.83     1553.90     70.03 o 
  -1   3  -9     3428.28     3348.18     79.85 o 
  -1   3 -10     1289.64     1334.56     45.89 o 
   1   3  10     2319.36     2216.47     74.14 o 
  -1   3 -11     1730.74     1573.11     48.90 o 
   1   3  11     3587.56     3201.74    338.76 o 
  -1   3 -12      702.45      660.41     31.99 o 
   1   3  12     1032.39      733.80    258.71 o 
  -1   3 -13     1050.11      998.69     37.20 o 
   1   3  13     3167.76     1225.45   1090.23 o 
  -1   3 -14      284.57      270.99     20.16 o 
   1   3  14     1174.76      168.20    369.83 o 
  -1   3 -15     1376.15     1320.41     38.43 o 
   1   3  15     2776.96      158.26    640.43 o 
  -1   3 -16      108.66      102.16     12.12 o 
   1   3  16      442.64       76.81    199.29 o 
   1   3  17     1525.80      826.99    658.35 o 
   1   3  18      384.08      362.90     52.78 o 
   1   3  19     2497.49     2600.14    119.23 o 
   1   3  20      661.73      710.21     69.07 o 
   1   3  21     1693.77     1711.72    103.43 o 
   1   3  22      501.26      614.58     74.74 o 
   1   3  24      219.57      210.90     60.88 o 
  -1   4  23      709.14      642.13     74.00 o 
  -1   4  22      130.22       90.70     42.45 o 
  -1   4  21      290.77      281.47     48.91 o 
  -1   4  20      287.17      225.27     48.28 o 
  -1   4  18      422.02      441.79     55.22 o 
  -1   4  17      398.55      485.23     54.88 o 
  -1   4  16      123.68      183.38     40.69 o 
  -1   4  15     1200.94     1225.18     64.05 o 
  -1   4  14      629.83      646.71     53.39 o 
  -1   4  13      517.27      544.54     49.67 o 
  -1   4  12      707.00      683.14     54.37 o 
   1   4 -11     1283.60     1285.33     62.34 o 
  -1   4  10     1204.22     1238.86     57.91 o 
   1   4  -9      542.20      582.12     41.47 o 
   1   4  -8       19.48       21.91     11.53 o 
   1   4  -8      266.05      226.92     30.64 o 
   1   4  -7      198.35      236.81     21.75 o 
   1   4  -7      738.07      772.34     47.73 o 
   1   4  -6      748.67      718.12     55.93 o 
   1   4  -6     1817.77     1804.16     68.97 o 
  -1   4   5      107.23      117.50     16.53 o 
   1   4  -5      121.77      150.56     26.51 o 
  -1   4   4       68.45       71.61     13.82 o 
   1   4  -4      558.32      519.59     41.26 o 
  -1   4   3      207.48      218.85     21.30 o 
   1   4  -3     1404.40     1379.00     62.47 o 
  -1   4   2      393.82      382.50     27.20 o 
   1   4  -2     1487.97     1448.92     64.21 o 
  -1   4   1      572.03      608.50     46.70 o 
   1   4   0      424.48       92.36    205.38 o 
  -1   4  -1       91.12       40.93     57.68 o 
  -1   4  -2      569.38      555.62     30.45 o 
  -1   4  -2     1199.60     1339.69     61.37 o 
   1   4   3      663.07      675.76     33.88 o 
  -1   4  -3     1029.02     1165.37     56.32 o 
   1   4   4      286.57      256.01     21.45 o 
  -1   4  -4      393.45      428.65     38.18 o 
   1   4   5        7.50        8.40     10.23 o 
  -1   4  -5      198.78      256.16     32.98 o 
   1   4   6      547.45      607.38     25.83 o 
  -1   4  -6     1826.90     1981.80     74.04 o 
  -1   4  -7      298.44      289.09     19.39 o 
  -1   4  -7      663.92      760.53     48.48 o 
  -1   4  -8      125.76      161.48     29.38 o 
  -1   4  -8      168.02      134.24     27.30 o 
  -1   4  -9       93.31       82.15     14.10 o 
  -1   4  -9      818.99      797.81     51.35 o 
  -1   4 -10      182.48      228.35     28.48 o 
   1   4  10     1641.42     1710.78     80.00 o 
  -1   4 -11      517.58      517.14     35.91 o 
   1   4  11     1314.85     1200.97     89.21 o 
  -1   4 -12      381.01      368.46     35.84 o 
   1   4  12      415.03      414.16     40.50 o 
  -1   4 -13      115.31      106.00     19.73 o 
   1   4  13      664.30      672.92     54.38 o 
  -1   4 -14      179.55      190.00     23.38 o 
   1   4  14      683.94      741.96     93.11 o 
  -1   4 -15      519.27      435.17     30.35 o 
   1   4  15     1147.55     1065.57     65.65 o 
  -1   4 -16       49.34       48.51     14.92 o 
   1   4  16      106.51      118.55     34.42 o 
   1   4  17      245.64      270.29     41.88 o 
   1   4  19      823.38      989.87     79.79 o 
   1   4  20      452.95      468.33     61.86 o 
   1   4  22      221.94      202.77     56.05 o 
   1   4  23     1082.31      924.97     85.61 o 
  -1   5  22      431.21      390.72     60.61 o 
  -1   5  21      721.96      746.39     76.55 o 
  -1   5  20      394.22      458.63     58.88 o 
  -1   5  19      959.42     1040.68     84.05 o 
  -1   5  18      276.90      224.82     37.62 o 
   1   5 -17     1068.47      986.01    182.98 o 
   1   5 -16      589.11      577.97     78.17 o 
   1   5 -15     1832.59     1727.32     95.32 o 
  -1   5  14      532.51      486.02     45.39 o 
   1   5 -13     1699.72     1608.73     65.10 o 
   1   5 -12     1997.65     2001.78    131.62 o 
   1   5 -11     5032.91     5151.09    115.75 o 
   1   5 -10      314.71      322.83     36.07 o 
   1   5  -9     5776.70     5754.41    141.50 o 
  -1   5   8      189.69      191.21     22.89 o 
   1   5  -8      295.76      362.22     42.06 o 
  -1   5   7     1286.73     1312.46     51.06 o 
   1   5  -7     2854.33     3271.70    103.67 o 
  -1   5   6      813.47      807.42     40.91 o 
   1   5  -6     1246.50     1263.05     67.45 o 
  -1   5   5     2244.71     2406.86     68.48 o 
   1   5  -5     6067.53     5871.76    138.39 o 
  -1   5   4      505.71      456.38     32.00 o 
   1   5  -4      968.48      957.47     56.30 o 
   1   5  -3     2934.72     3181.24    269.22 o 
   1   5  -3     6516.50     7063.80    150.88 o 
  -1   5   2      190.89      201.20     24.79 o 
   1   5  -2     2059.17     2058.34     86.61 o 
  -1   5   1     2402.20     2844.63    240.11 o 
   1   5  -1     8801.77     9552.76    178.76 o 
  -1   5   0      190.33      162.14     24.02 o 
  -1   5  -1     3502.12     3710.77    241.14 o 
  -1   5  -1     7636.27     8801.52    168.11 o 
   1   5   2     1012.14     1029.57     58.12 o 
   1   5   2     1356.31     1504.40     71.03 o 
   1   5   3     2011.99     2171.98     69.24 o 
  -1   5  -3     7561.36     8240.45    167.41 o 
  -1   5  -4      275.43      275.18     32.63 o 
  -1   5  -4     1237.90     1238.13     70.71 o 
   1   5   5     2024.87     2119.99     54.57 o 
  -1   5  -5     5937.85     6356.54    334.78 o 
  -1   5  -6      236.55      254.59     38.09 o 
  -1   5  -6     1716.05     1831.54     83.19 o 
   1   5   7      986.52     1016.78     36.86 o 
  -1   5  -7     3497.57     3457.88    107.97 o 
  -1   5  -8      416.78      393.16     45.82 o 
  -1   5  -9     5537.41     6010.94    140.10 o 
  -1   5 -10      333.96      330.35     42.81 o 
  -1   5 -11     5186.53     5227.68    104.53 o 
  -1   5 -12     1251.85     1250.93     47.90 o 
  -1   5 -13      292.32      326.95     32.94 o 
  -1   5 -13     2280.06     2332.04     65.44 o 
  -1   5 -14      937.66      876.53     49.81 o 
  -1   5 -15     1440.78     1464.87     57.81 o 
  -1   5 -16      486.81      476.53     38.26 o 
   1   5  17     1112.67     1192.26     86.81 o 
   1   5  18      274.28      224.25     50.38 o 
   1   5  19      966.64     1038.24     86.57 o 
   1   5  20      351.83      358.94     63.31 o 
   1   5  21      944.93     1076.51     88.99 o 
   1   6 -13      867.03      766.31     46.58 o 
  -1   6   8      131.32      158.63     22.23 o 
  -1   6   7      142.46      181.46     22.86 o 
   1   6  -7      501.65      526.49     49.40 o 
  -1   6   6      350.12      410.34     32.65 o 
   1   6  -6      445.82      478.76     46.42 o 
  -1   6   5       43.41       50.73     17.01 o 
   1   6  -5      449.74      402.36     42.25 o 
  -1   6   4      704.04      767.29     44.70 o 
   1   6  -4      837.95      957.64     57.80 o 
  -1   6   3      101.23       96.05     21.14 o 
   1   6  -3      232.71      232.30     33.40 o 
  -1   6   2      437.22      492.93     54.39 o 
  -1   6   1        7.98       10.88     17.17 o 
  -1   6   0      214.85      319.09     32.17 o 
   1   6   1      220.83      228.18     27.80 o 
   1   6   2      111.39      105.57     23.55 o 
   1   6   3       72.40       46.83     16.14 o 
  -1   6  -3      260.83      233.86     36.08 o 
   1   6   4       90.16      111.80     17.91 o 
  -1   6  -4     1487.44     1463.32     72.91 o 
   1   6   5      225.86      246.75     22.70 o 
  -1   6  -5      301.73      316.11     41.61 o 
   1   6   6       39.05       26.07     11.95 o 
  -1   6  -6      691.07      671.25     54.53 o 
   1   6   7      196.89      222.20     20.37 o 
  -1   6  -7      446.16      433.76     47.05 o 
  -1   6  -8      575.18      554.59     53.12 o 
  -1   6  -9      340.21      435.75     49.40 o 
  -1   6 -10      463.51      525.60     54.40 o 
  -1   6 -11      234.96      234.02     43.14 o 
   1   7 -12      411.77      314.01     49.17 o 
   1   7 -11      995.68     1068.99     75.56 o 
   1   7 -10      666.53      647.98     61.54 o 
   1   7  -9     1120.21     1104.40     75.20 o 
  -1   7   8      477.74      454.83     43.38 o 
  -1   7   7     1670.31     1876.41     80.20 o 
  -1   7   6      412.75      397.82     42.57 o 
  -1   7   5      792.61      786.92     47.49 o 
   1   7  -5     2058.71     2105.19     90.58 o 
   1   7  -4      580.25      682.00     51.71 o 
   1   7  -3      939.04     1140.43     63.21 o 
  -1   7   2      199.19      182.89     34.84 o 
   1   7  -1      507.84      433.71     39.04 o 
  -1   7   1     1094.74     1038.32     61.35 o 
   1   7   0      111.77      121.62     23.62 o 
  -1   7   0      307.44      272.58     38.18 o 
   1   7   1      301.00      309.50     32.29 o 
  -1   7  -1     1059.56     1154.18     67.22 o 
   1   7   2       99.44      105.74     22.62 o 
  -1   7  -2      136.16      105.32     31.53 o 
   1   7   3      406.31      404.91     32.27 o 
  -1   7  -3     1014.69     1115.07     67.89 o 
   1   7   4      167.56      137.40     21.45 o 
  -1   7  -4      708.29      667.59     56.20 o 
   1   7   5      716.95      690.87     39.31 o 
  -1   7  -5     2000.85     2268.08     98.36 o 
   1   7   6      143.51      151.43     19.68 o 
  -1   7  -6      396.32      327.33     46.15 o 
  -1   7  -7     1443.23     1538.08     86.17 o 
  -1   7  -8      768.38      814.05     65.65 o 
  -1   7  -9      951.35     1035.35     76.66 o 
  -1   7 -10      538.70      609.93     61.74 o 
  -1   7 -11      578.69      666.01     66.81 o 
  -1   7 -12      609.37      642.25     65.20 o 
  -1   7 -13      608.67      806.20     73.55 o 
  -1   7 -14      210.32      247.41     52.26 o 
  -1   7 -15      641.30      651.54     70.26 o 
  -1   7 -16      221.80      236.75     55.52 o 
   1   8 -11      192.12      114.80     52.46 o 
   1   8 -10      363.58      425.83     57.39 o 
   1   8  -9      118.09      154.60     48.57 o 
   1   8  -8      378.59      391.66     55.84 o 
   1   8  -7       48.84       11.42     44.04 o 
   1   8  -6      497.17      604.75     59.36 o 
   1   8  -5      335.29      364.89     51.27 o 
   1   8  -4     1057.08     1122.85     73.85 o 
   1   8  -3       74.59       74.65     40.12 o 
   1   8  -2      405.22      419.81     46.74 o 
  -1   8   1      113.31       74.87     40.22 o 
  -1   8   0      948.82     1041.45     69.01 o 
  -1   8  -1      112.78      142.84     39.39 o 
  -1   8  -2      372.48      415.74     51.55 o 
  -1   8  -3       84.15       28.63     41.68 o 
  -1   8  -4      618.13      656.25     65.36 o 
  -1   8  -5      256.30      344.57     52.72 o 
  -1   8  -6      524.55      529.32     60.45 o 
  -1   8  -7       38.97       30.32     46.55 o 
  -1   8  -8      298.04      358.55     54.82 o 
  -1   8  -9      212.37      180.86     54.81 o 
  -1   8 -10      452.78      553.53     67.44 o 
  -1   8 -11      305.70      314.80     61.34 o 
  -2  -8  11      357.75      396.40     67.70 o 
  -2  -8  10      381.77      306.24     61.13 o 
  -2  -8   9     1319.73     1319.25     97.69 o 
  -2  -8   8      386.55      441.55     67.50 o 
  -2  -8   7      802.86      854.29     79.58 o 
  -2  -8   6     1049.60     1086.90     83.82 o 
  -2  -8   5     1223.85     1287.08     88.78 o 
  -2  -8   4      422.84      351.20     59.18 o 
  -2  -8   3     1017.57     1084.89     82.72 o 
  -2  -8   2      896.17      979.15     78.18 o 
  -2  -8   1      891.79      929.57     77.92 o 
  -2  -8   0      492.23      508.72     58.29 o 
  -2  -8  -1     1157.86     1259.89     82.09 o 
   2  -8   2     1136.89     1284.59     82.48 o 
   2  -8   3      718.81      759.90     74.51 o 
   2  -8   4      728.13      753.59     64.33 o 
   2  -8   5     1132.74     1098.15     81.81 o 
   2  -8   6      600.43      539.04     64.74 o 
   2  -8   7      575.02      527.78     66.80 o 
   2  -8   8      861.81      744.37     71.92 o 
   2  -8   9      439.17      455.37     66.61 o 
   2  -8  10      267.35      571.98     70.61 o 
  -2  -7  15      226.44      316.58     66.34 o 
  -2  -7  14      310.88      300.66     65.04 o 
  -2  -7  13      182.32      163.11     54.15 o 
  -2  -7  12      269.19      271.81     57.00 o 
  -2  -7  11      554.31      533.98     67.75 o 
  -2  -7  10      183.99      156.79     50.96 o 
  -2  -7   9      519.92      555.86     62.71 o 
  -2  -7   8       72.38       93.50     43.41 o 
  -2  -7   7      101.79      114.42     44.35 o 
  -2  -7   6      838.21      762.91     93.13 o 
  -2  -7   5      278.04      263.41     50.09 o 
  -2  -7   4      396.77      408.16     54.70 o 
  -2  -7   3      423.28      422.38     55.86 o 
   2  -7  -2      162.11      185.55     26.23 o 
  -2  -7   2      606.21      665.37     62.20 o 
   2  -7  -1      355.62      382.09    102.04 o 
   2  -7   0      594.13      572.94     56.12 o 
   2  -7   1      498.99      555.22     53.88 o 
  -2  -7  -2      340.48      325.91     45.17 o 
  -2  -7  -3      465.56      520.39     53.04 o 
  -2  -7  -4      474.53      497.84     61.66 o 
   2  -7   5      452.64      451.70     47.70 o 
  -2  -7  -6       71.60       84.20     33.51 o 
  -2  -7  -7       80.64      108.90     43.40 o 
   2  -7   8      913.51      950.70     78.65 o 
   2  -7   9      153.96      213.18     49.85 o 
   2  -7  10      377.96      455.13     59.24 o 
   2  -7  11      282.19      347.44     59.61 o 
   2  -7  12      269.39      312.78     61.77 o 
   2  -7  13      185.40      238.45     54.47 o 
   2  -7  14      124.35      100.13     53.41 o 
  -2  -6  19       81.29       88.86     46.22 o 
  -2  -6  18      187.87      171.97     57.76 o 
  -2  -6  17       76.98      111.89     44.38 o 
  -2  -6  17     1156.10     1181.38     99.28 o 
  -2  -6  16      438.33      415.63     64.41 o 
  -2  -6  15      348.10      301.40     70.64 o 
  -2  -6  14      710.90      700.41     71.08 o 
  -2  -6  13      840.27      874.59    130.83 o 
  -2  -6  12      509.61      572.57     62.72 o 
  -2  -6  12      582.98      664.80     63.24 o 
  -2  -6  11      821.00      897.52     73.07 o 
  -2  -6  10      919.48      860.98     87.77 o 
  -2  -6   9      966.01      865.75     59.37 o 
   2  -6  -8      487.58      549.30     51.82 o 
   2  -6  -8      728.07      833.87     58.40 o 
   2  -6  -7       24.74       10.09     28.22 o 
  -2  -6   7      301.56      309.96     44.99 o 
   2  -6  -6     1023.29     1007.33     63.92 o 
  -2  -6   6     1277.99     1266.32     73.66 o 
   2  -6  -5      476.75      501.54     46.76 o 
  -2  -6   5     1178.88     1092.52     74.49 o 
   2  -6  -4      481.47      547.97     48.13 o 
  -2  -6   4      679.80      704.71     62.11 o 
   2  -6  -3      184.99      195.83     64.38 o 
  -2  -6   3     3647.88     3726.91    131.41 o 
   2  -6  -2      936.92      830.17     51.72 o 
  -2  -6   2     1454.46     1283.66     77.60 o 
   2  -6  -1       21.10       11.01     21.96 o 
   2  -6  -1     1337.11     1314.46     75.86 o 
  -2  -6   0      660.32      724.70     44.22 o 
   2  -6   0      705.87      732.22     53.23 o 
   2  -6   1      267.31      273.03     29.53 o 
   2  -6   1     1753.65     1863.91     85.46 o 
   2  -6   2     2080.11     2143.50     69.46 o 
  -2  -6  -2     2384.77     2265.77     97.89 o 
   2  -6   3     1056.37     1033.52     69.08 o 
  -2  -6  -4     1219.22     1188.71     73.23 o 
   2  -6   5     1930.33     1915.85     93.57 o 
  -2  -6  -6      188.71      221.67     33.59 o 
  -2  -6  -7     1217.09     1122.55     60.11 o 
   2  -6   8      502.90      519.42     39.52 o 
  -2  -6  -9      103.33      122.68     13.02 o 
  -2  -6  -9     1223.97     1311.87    144.28 o 
  -2  -6 -10      691.33      602.53     59.53 o 
  -2  -6 -11      852.06      895.04     88.89 o 
   2  -6  12      512.90      500.99     56.58 o 
   2  -6  13      554.45      517.74     60.97 o 
   2  -6  14      221.29      225.57     50.96 o 
   2  -6  15      614.48      675.36    193.09 o 
   2  -6  16      672.70      715.80     75.76 o 
   2  -6  17      239.86      241.68    168.47 o 
  -2  -5  21       30.00       32.30     44.33 o 
  -2  -5  21       44.02       32.05     57.94 o 
  -2  -5  20       95.02       77.96     41.41 o 
  -2  -5  20      120.45       96.33     55.04 o 
  -2  -5  19      363.80      443.59     64.70 o 
  -2  -5  18       96.59       99.47     41.55 o 
  -2  -5  18      137.79      134.20     50.46 o 
  -2  -5  17      431.68      454.73     62.34 o 
  -2  -5  16      204.81      213.69     46.27 o 
  -2  -5  16      417.32      418.28     59.81 o 
  -2  -5  15      262.10      221.01     44.07 o 
  -2  -5  15      542.58      603.81     66.74 o 
  -2  -5  14       59.45       58.43     32.77 o 
  -2  -5  14      384.00      397.21     47.83 o 
  -2  -5  13      751.16      800.16     60.70 o 
  -2  -5  12     1019.60     1057.76     74.54 o 
  -2  -5  12     1180.34     1207.26     68.27 o 
  -2  -5  11      396.92      414.14     46.14 o 
   2  -5 -10      227.39      303.25     40.92 o 
  -2  -5  10      901.98      929.17     65.82 o 
   2  -5  -9      577.35      603.58     51.53 o 
   2  -5  -9     1543.20     1653.69     87.57 o 
   2  -5  -8      516.03      571.51     47.71 o 
   2  -5  -8      592.39      726.58     48.89 o 
   2  -5  -7      281.29      267.23     31.06 o 
  -2  -5   7      960.75      981.76     64.29 o 
   2  -5  -6      530.12      640.16     46.92 o 
  -2  -5   6      905.17      894.89     53.19 o 
   2  -5  -5      117.67      113.30     25.30 o 
  -2  -5   5     2706.04     2773.37     87.94 o 
   2  -5  -4      823.69      826.69     41.53 o 
  -2  -5   4     1228.05     1210.56     68.22 o 
   2  -5  -3      231.35       72.22    114.62 o 
  -2  -5   3      363.97      322.97     42.69 o 
  -2  -5   2      278.47       93.17    168.62 o 
  -2  -5   2      575.81      618.98     52.75 o 
   2  -5  -1     1074.42     1022.56     56.22 o 
   2  -5   0      491.72      463.93     29.27 o 
   2  -5   0      775.44      735.09     49.08 o 
   2  -5   1      164.17      183.77     19.37 o 
  -2  -5  -1      685.87      672.25     69.89 o 
   2  -5   2       69.20       74.04     21.61 o 
   2  -5   2      437.72      424.23     44.28 o 
  -2  -5  -3      247.37      277.78     36.23 o 
  -2  -5  -3     1799.85     1679.73     77.06 o 
  -2  -5  -4     1426.47     1603.58     77.47 o 
   2  -5   4     1651.00     1714.60     74.48 o 
  -2  -5  -5      193.57      199.90     34.31 o 
   2  -5   5     1184.77     1197.78     69.41 o 
  -2  -5  -6      373.00      477.91     46.68 o 
  -2  -5  -6      823.44      829.70     59.33 o 
  -2  -5  -7     1057.27      993.08     66.52 o 
   2  -5   8     1612.10     1730.63     83.86 o 
  -2  -5  -9      783.17      847.41     43.65 o 
  -2  -5 -10      175.39      163.00     10.43 o 
  -2  -5 -10      325.59      341.86     31.59 o 
  -2  -5 -11     1942.60     1854.26     99.50 o 
   2  -5  12      774.09      789.32     88.55 o 
   2  -5  13      166.88      250.98     45.38 o 
   2  -5  13      254.27      276.80     43.70 o 
   2  -5  14      616.62      704.50    119.38 o 
   2  -5  15      527.81      608.54     86.49 o 
   2  -5  16      422.13      468.10     61.10 o 
   2  -5  17      185.82      242.15     94.75 o 
   2  -5  18      281.13      312.07     58.19 o 
   2  -5  19      177.20      111.73    106.14 o 
   2  -5  20       76.16       75.62     47.71 o 
  -2  -4  24      898.86     1168.86     97.74 o 
  -2  -4  23     1449.16     1594.54    109.93 o 
  -2  -4  22      704.31      794.82    118.00 o 
  -2  -4  21      844.50      847.17    160.97 o 
  -2  -4  20     2144.42     2371.91    120.01 o 
  -2  -4  19      667.74      736.94     72.61 o 
  -2  -4  18      337.55      316.54     51.84 o 
  -2  -4  18      461.02      584.35     64.51 o 
  -2  -4  17      953.02      990.05     76.30 o 
  -2  -4  16     1268.20     1260.20     84.41 o 
  -2  -4  16     2016.87     2377.56     97.57 o 
  -2  -4  15       59.32       76.44     23.62 o 
  -2  -4  15     1282.26     1346.69    104.78 o 
  -2  -4  14     1230.48     1186.13     71.19 o 
   2  -4 -14     1785.86     1736.34     97.13 o 
  -2  -4  13     2425.98     2276.98     94.89 o 
  -2  -4  12     1349.88     1477.38     80.15 o 
  -2  -4  12     3682.43     3776.87    104.46 o 
  -2  -4  11      191.24      205.06     35.15 o 
  -2  -4  11     2483.57     2381.31     95.27 o 
  -2  -4  10     2454.20     2511.21     97.05 o 
   2  -4 -10     2636.79     2594.09     82.10 o 
   2  -4  -9       32.75       43.74     18.22 o 
  -2  -4   9     3190.40     3000.15    132.29 o 
   2  -4  -8      544.34      502.62     38.09 o 
  -2  -4   8     3007.46     2949.42     91.22 o 
   2  -4  -7       70.98       91.31     19.05 o 
  -2  -4   7     1246.05     1349.51     68.33 o 
  -2  -4   6     1694.80     1470.82     74.63 o 
  -2  -4   6     3055.71     2672.40     83.59 o 
   2  -4  -5      778.85      739.53     41.72 o 
  -2  -4   5     2672.47     2611.37     84.95 o 
   2  -4  -4     1375.89     1475.31     54.91 o 
  -2  -4   4     1475.89     1596.05     63.59 o 
   2  -4  -3      913.43      945.37     60.19 o 
  -2  -4   3     3321.88     3039.08     91.69 o 
   2  -4  -2     1371.84     1323.45     90.29 o 
  -2  -4   2     1708.65     1600.60     64.56 o 
  -2  -4   1      190.24      190.72     21.71 o 
   2  -4  -1     3619.09     3700.86     90.24 o 
  -2  -4   0     1812.31     2081.18     65.04 o 
   2  -4   0     2128.20     2369.36     69.11 o 
   2  -4   1      160.65      203.41     19.15 o 
   2  -4   1     2510.50     2527.35     86.03 o 
   2  -4   2     1260.01     1236.91     34.57 o 
   2  -4   2     2878.20     2954.37     84.19 o 
  -2  -4  -3       53.43       66.74     19.03 o 
  -2  -4  -3     2927.85     2663.07    141.85 o 
  -2  -4  -4     1018.74     1053.75     56.82 o 
  -2  -4  -4     2371.69     2411.12     80.05 o 
  -2  -4  -5      709.89      740.41     49.73 o 
  -2  -4  -5     3480.57     3447.83    110.07 o 
  -2  -4  -6      783.56      695.88     30.25 o 
   2  -4   6      938.16      863.02     65.36 o 
  -2  -4  -7     1402.57     1352.88     43.30 o 
  -2  -4  -7     2368.71     2379.32     83.33 o 
  -2  -4  -8     1735.40     1672.79     50.25 o 
  -2  -4  -8     1802.11     1681.27     68.97 o 
  -2  -4  -9      100.00      116.82     32.57 o 
   2  -4   9     4606.01     4563.43    123.28 o 
   2  -4  10     1585.20     1602.65     58.17 o 
  -2  -4 -11     3820.96     3833.03    164.66 o 
  -2  -4 -12     1723.54     1724.95     90.24 o 
   2  -4  13      283.99      337.80     46.96 o 
   2  -4  13     2569.15     2419.48     95.10 o 
   2  -4  14      874.27      803.00     95.11 o 
   2  -4  15     2683.63     2812.09    138.27 o 
   2  -4  16      705.08      600.43     56.55 o 
   2  -4  17      817.94      625.72    142.55 o 
   2  -4  18      690.97      638.86     66.17 o 
   2  -4  19     2130.90     2228.32    340.26 o 
   2  -4  20      586.20      480.84     58.61 o 
   2  -4  21      939.56      781.35    220.35 o 
   2  -4  22      970.87      866.22    223.66 o 
   2  -4  23     1231.56     1000.75     88.79 o 
  -2  -3  25       26.87      -14.63     57.64 o 
  -2  -3  24       90.82        6.26     53.05 o 
  -2  -3  23      499.71      490.92     69.68 o 
  -2  -3  22      427.03      336.05     46.02 o 
  -2  -3  22      634.56      765.51     76.06 o 
  -2  -3  21      249.31      257.94     60.05 o 
  -2  -3  20       24.65       35.14     26.53 o 
  -2  -3  20       80.69      103.77     43.16 o 
  -2  -3  19       96.16       89.93     44.32 o 
  -2  -3  18      627.95      763.06     65.45 o 
  -2  -3  17      329.75      405.76     80.03 o 
  -2  -3  16      133.70      176.49     37.59 o 
  -2  -3  16      940.46      941.14     63.10 o 
  -2  -3  15      214.56      234.78     25.26 o 
   2  -3 -15      261.79      272.50     37.51 o 
  -2  -3  14      354.89      369.18     25.77 o 
  -2  -3  14      814.11      870.77     70.06 o 
  -2  -3  13      612.59      665.70     53.62 o 
  -2  -3  13     1192.58     1222.94     55.80 o 
  -2  -3  12       87.79       75.55     32.39 o 
  -2  -3  12      427.64      483.00     54.91 o 
  -2  -3  11       44.96       57.24     18.84 o 
  -2  -3  11      244.21      276.61     32.20 o 
   2  -3 -10      127.74      141.96     23.64 o 
  -2  -3  10      853.49      954.50     50.95 o 
   2  -3  -9     1317.69     1399.14     69.69 o 
  -2  -3   9     2272.27     2222.54     70.39 o 
   2  -3  -8     1494.39     1573.81     91.76 o 
  -2  -3   8     1983.25     2051.51     65.73 o 
   2  -3  -7      222.91      234.64     35.94 o 
  -2  -3   7     2681.74     2699.64     79.95 o 
  -2  -3   6        1.23        2.72     11.02 o 
  -2  -3   6       50.91       57.00     19.16 o 
   2  -3  -5      537.86      565.55     52.33 o 
  -2  -3   5      739.01      717.94     38.52 o 
  -2  -3   4     1325.10     1411.11     48.21 o 
  -2  -3   4     2328.85     2338.87     66.26 o 
   2  -3  -3      366.62      411.77     27.85 o 
  -2  -3   3     1965.06     2024.20     64.88 o 
   2  -3  -2     1226.21     1068.79     57.41 o 
  -2  -3   2     3685.06     3562.86     84.45 o 
   2  -3  -1       14.66       14.44      8.76 o 
  -2  -3   1      216.12      227.93     26.95 o 
  -2  -3   0      116.68      112.69     14.87 o 
  -2  -3   0      132.64      134.46     21.39 o 
  -2  -3  -1     3548.59     3395.87     76.28 o 
   2  -3   2      894.71      890.00     22.74 o 
  -2  -3  -2     1610.04     1649.68    104.17 o 
  -2  -3  -3      557.40      561.07     36.84 o 
  -2  -3  -3     2896.03     2994.67    113.93 o 
  -2  -3  -4       99.68      119.65     20.20 o 
   2  -3   4     1078.90     1081.17     67.92 o 
  -2  -3  -5       19.13       25.22      7.08 o 
   2  -3   5       23.05       42.10     19.57 o 
  -2  -3  -6     1365.68     1438.25     38.60 o 
   2  -3   6     1773.57     1777.82     61.39 o 
  -2  -3  -7      296.90      298.86     20.64 o 
  -2  -3  -7     2876.58     2985.83    224.88 o 
  -2  -3  -8      495.16      560.23     29.00 o 
   2  -3   8     2942.41     2920.26    126.55 o 
  -2  -3  -9      423.27      453.08     28.44 o 
   2  -3   9      646.14      686.96     45.28 o 
  -2  -3 -10      103.09      132.37     15.19 o 
  -2  -3 -10      192.69      214.09     26.81 o 
  -2  -3 -11      207.05      225.94     21.04 o 
   2  -3  11      330.87      347.13     35.91 o 
   2  -3  12      295.47      318.18     22.65 o 
  -2  -3 -12     1459.17     1468.61     65.44 o 
   2  -3  13      259.90      286.54     40.16 o 
   2  -3  13      840.08      874.59     50.69 o 
  -2  -3 -14       26.35       15.06     20.58 o 
   2  -3  14      438.51      432.54     39.74 o 
   2  -3  15      697.38      697.54    132.66 o 
   2  -3  16      446.40      501.08     95.00 o 
  -2  -3 -17      689.76      798.81     56.81 o 
   2  -3  18       63.74       69.95     36.46 o 
   2  -3  19       69.23       61.86     33.45 o 
   2  -3  20      233.84      289.04     49.22 o 
   2  -3  21      795.79      843.91     81.06 o 
   2  -3  22      269.86      183.10     53.44 o 
   2  -3  23       63.00       56.69     41.56 o 
   2  -3  24       25.43       14.56     56.15 o 
  -2  -2  26      426.28      358.02     52.91 o 
  -2  -2  26      542.84      688.06    127.56 o 
  -2  -2  25       54.85       50.07     35.33 o 
  -2  -2  25      743.68      651.53     76.27 o 
  -2  -2  24      375.40      312.99     48.30 o 
  -2  -2  24      524.69      595.99    138.18 o 
  -2  -2  23       32.67       51.51     28.67 o 
  -2  -2  23     1106.81     1131.13     89.74 o 
  -2  -2  22      430.98      387.71     57.80 o 
  -2  -2  22      481.86      565.55     61.64 o 
  -2  -2  21     1919.03     1631.94     94.03 o 
  -2  -2  20     1265.08     1462.65    113.66 o 
  -2  -2  19      201.35      232.91     34.48 o 
  -2  -2  19     2068.57     1964.78     92.10 o 
  -2  -2  18      670.60      718.13     61.04 o 
  -2  -2  17       86.06      105.72     30.11 o 
  -2  -2  17     1367.59     1158.56     71.48 o 
  -2  -2  16     1545.39     1562.48     75.65 o 
  -2  -2  15     3121.88     3094.42    100.62 o 
  -2  -2  14      594.05      501.70     31.88 o 
  -2  -2  14      809.51      757.65     48.32 o 
  -2  -2  13      119.86      119.83     18.42 o 
   2  -2 -13     2088.59     1927.51     66.62 o 
   2  -2 -12     1271.44     1312.75     70.50 o 
   2  -2 -12     3351.65     3195.62     81.19 o 
   2  -2 -11      516.98      543.75     41.14 o 
  -2  -2  11     6006.67     5734.03    120.98 o 
  -2  -2  10     3428.97     3432.68     94.51 o 
   2  -2 -10     3692.29     3738.94     70.87 o 
  -2  -2   9      834.30     1005.61     64.95 o 
  -2  -2   9     4981.73     5245.26     82.30 o 
   2  -2  -8       91.48      130.34     18.35 o 
  -2  -2   8     1768.36     1841.41     55.79 o 
   2  -2  -7      313.29      344.58     25.88 o 
  -2  -2   7     1115.16      975.55     36.49 o 
   2  -2  -6     2182.64     2070.51     67.70 o 
  -2  -2   6     2641.74     2498.28     54.20 o 
  -2  -2   5      668.64      692.28     32.21 o 
  -2  -2   5     4695.23     4832.37     80.41 o 
   2  -2  -4     1118.49     1217.43     39.07 o 
  -2  -2   4     2680.18     2957.67     61.80 o 
   2  -2  -3      851.95      967.10     32.99 o 
  -2  -2   3     4312.67     4062.23     73.80 o 
   2  -2  -2     6846.49     6950.02    101.15 o 
  -2  -2   2     8476.07     8489.11     99.95 o 
  -2  -2   1       76.84       95.12     12.09 o 
  -2  -2   1     4567.59     4826.45     82.73 o 
   2  -2   0     2319.65     2608.89     93.80 o 
  -2  -2   0     2472.23     2734.87     57.50 o 
   2  -2   1      892.84      866.13     33.05 o 
   2  -2   1    13116.22    12961.08    224.14 o 
  -2  -2  -2     1768.98     1865.33     54.36 o 
   2  -2   2     3415.12     3515.93     66.70 o 
  -2  -2  -3      903.69     1027.79     42.42 o 
   2  -2   3     3288.27     3048.30    185.05 o 
  -2  -2  -4     2104.76     2238.35     64.63 o 
  -2  -2  -4     3370.08     3512.26    184.08 o 
  -2  -2  -5      256.95      252.68     15.82 o 
   2  -2   5     3973.28     3856.92    192.90 o 
   2  -2   6      367.43      384.26     21.10 o 
   2  -2   6      980.85     1010.30     41.75 o 
  -2  -2  -7      952.67      931.17     74.31 o 
  -2  -2  -7     1267.89     1090.33     45.99 o 
  -2  -2  -8     2213.12     2296.93     70.75 o 
   2  -2   8     3774.79     4069.29     85.00 o 
  -2  -2  -9      158.50      202.59     31.69 o 
  -2  -2  -9     6549.55     6397.52    313.03 o 
  -2  -2 -10     2869.38     2939.09     58.54 o 
  -2  -2 -10     3833.56     3808.28    107.81 o 
  -2  -2 -11     1131.77     1213.40     54.40 o 
   2  -2  11     3514.01     3354.58     77.05 o 
  -2  -2 -12     1067.35     1093.40     58.58 o 
   2  -2  12     1279.07     1195.94     75.01 o 
  -2  -2 -13     1030.53     1101.83     53.45 o 
   2  -2  14     2418.97     2249.86    140.03 o 
   2  -2  15     1287.00     1205.99    208.00 o 
   2  -2  16      719.98      666.72     71.65 o 
   2  -2  17      588.06      720.86    110.99 o 
   2  -2  18     1455.42     1269.25     96.90 o 
   2  -2  19     1720.53     1848.92    255.42 o 
   2  -2  20     1034.97      872.88    170.69 o 
   2  -2  21      774.54      775.53    261.26 o 
   2  -2  22      671.42      549.34     59.38 o 
   2  -2  23      788.04      855.40     89.59 o 
   2  -2  24      448.05      412.00    129.48 o 
   2  -2  25      700.36      688.54     71.19 o 
  -2  -1  26      130.43      103.95     35.31 o 
  -2  -1  25      156.34      165.00     40.15 o 
  -2  -1  25      184.50      183.97     49.17 o 
  -2  -1  24       34.23       19.32     30.73 o 
  -2  -1  24      143.21       76.99     45.28 o 
  -2  -1  23       33.44       72.22     29.45 o 
  -2  -1  23      610.00      613.95     72.01 o 
  -2  -1  22      575.99      502.30     47.21 o 
  -2  -1  22      666.09      637.97     67.06 o 
  -2  -1  21      139.52      117.71     31.25 o 
  -2  -1  21      523.54      515.97     55.89 o 
  -2  -1  20      385.92      330.14     42.20 o 
  -2  -1  20      432.47      508.93     54.89 o 
  -2  -1  19      127.50      159.61     29.98 o 
  -2  -1  19     1587.60     1671.14     82.91 o 
  -2  -1  18      750.31      798.17     51.56 o 
  -2  -1  18     1072.71     1164.30     73.72 o 
  -2  -1  17       84.64       73.12     20.88 o 
  -2  -1  17     1345.99     1432.87     71.79 o 
  -2  -1  16      638.08      731.25     52.11 o 
  -2  -1  15       74.84       80.56     19.42 o 
  -2  -1  15      970.13     1193.11     60.59 o 
   2  -1 -14      570.95      550.92     46.99 o 
  -2  -1  14      976.48     1046.49     54.07 o 
  -2  -1  13      239.67      201.14     30.00 o 
   2  -1 -12      353.53      352.64     17.69 o 
  -2  -1  11      469.94      486.89     21.50 o 
   2  -1 -10      382.11      409.38     20.03 o 
   2  -1  -9     1137.58     1422.28     55.99 o 
  -2  -1   9     2207.67     2371.39     39.79 o 
   2  -1  -8     1185.91     1156.90     47.54 o 
  -2  -1   8     1970.78     2038.55     37.25 o 
   2  -1  -7     1606.84     1586.79    117.81 o 
  -2  -1   7     8185.70     8154.23     77.26 o 
   2  -1  -6     4036.13     3997.83     73.35 o 
  -2  -1   6     4216.58     4389.12     51.71 o 
  -2  -1   5     1848.53     1947.37     87.48 o 
  -2  -1   5     6999.14     7122.82     72.12 o 
  -2  -1   4      995.12      991.98     33.12 o 
  -2  -1   4     3345.66     3441.57     50.46 o 
  -2  -1   3        9.11        9.37      6.12 o 
  -2  -1   3     1389.94     1407.46     33.78 o 
   2  -1  -2      430.69      335.18     17.55 o 
  -2  -1   2      556.56      494.71     19.23 o 
  -2  -1   1      385.01      420.52     15.22 o 
  -2  -1   1     2812.13     2553.32     44.87 o 
  -2  -1   0     1326.04     1279.87     23.65 o 
  -2  -1   0     2023.89     1864.22     36.49 o 
  -2  -1  -1      829.32      696.12     24.58 o 
  -2  -1  -2      767.99      780.29     25.43 o 
  -2  -1  -3     1322.97     1340.74     66.38 o 
   2  -1   3     3184.24     3109.10     55.51 o 
  -2  -1  -4     2893.26     2969.47    120.93 o 
   2  -1   4     6298.19     6614.48     84.83 o 
  -2  -1  -5      107.01      121.56     24.28 o 
   2  -1   5     7553.16     7328.40    330.91 o 
  -2  -1  -6     3624.99     3610.27    113.84 o 
   2  -1   6     6479.21     6897.77     94.57 o 
  -2  -1  -7      420.92      527.50     40.14 o 
   2  -1   7     2546.84     2657.75    103.65 o 
  -2  -1  -8      623.70      592.07     26.10 o 
   2  -1   8     2690.43     3054.66    127.69 o 
  -2  -1  -9     1742.85     1841.75     43.40 o 
   2  -1   9     2492.68     2552.40     88.08 o 
  -2  -1 -10      191.10      201.15     16.46 o 
  -2  -1 -10     1015.29     1087.97     45.71 o 
  -2  -1 -11      520.34      497.81     20.42 o 
  -2  -1 -11     1110.08     1131.11     46.52 o 
  -2  -1 -12      294.70      306.29     15.94 o 
   2  -1  12      754.19      733.17     40.56 o 
   2  -1  13     1332.51     1324.62    197.59 o 
   2  -1  14      652.42      668.80     44.79 o 
   2  -1  15     1198.29     1296.43    194.82 o 
   2  -1  16      878.55      808.54     58.48 o 
   2  -1  17     1706.48     1838.57    313.52 o 
   2  -1  18     1075.74      938.78     88.47 o 
   2  -1  19      812.92      830.76     54.05 o 
   2  -1  20      481.38      437.17     45.29 o 
   2  -1  21     1096.22     1088.17     77.44 o 
   2  -1  22      364.35      314.12     51.14 o 
   2  -1  23      145.80      104.16     36.63 o 
   2  -1  24      301.40      295.82     66.67 o 
   2  -1  25      409.54      373.95     54.69 o 
  -2   0  26       76.58       29.09     39.97 o 
  -2   0  25       13.65       34.35     32.11 o 
  -2   0  24      210.81      149.78     38.44 o 
  -2   0  23       13.11       19.67     28.12 o 
  -2   0  23     1121.56     1016.93     66.63 o 
  -2   0  22      626.95      708.36     59.79 o 
  -2   0  21      359.94      318.68     42.37 o 
  -2   0  21     1185.54     1264.30     73.17 o 
  -2   0  20     1708.87     1596.38    168.39 o 
  -2   0  20     3025.03     3126.27     93.91 o 
  -2   0  19       17.84       54.06     24.32 o 
  -2   0  19      272.16      347.64     43.39 o 
  -2   0  18      221.49      201.75     27.39 o 
  -2   0  18      459.47      473.97     48.82 o 
  -2   0  17      996.40      847.54     47.21 o 
  -2   0  17     1068.99     1070.32     66.94 o 
  -2   0  16     3557.94     3637.80    136.11 o 
  -2   0  15     8317.87     8647.71    492.57 o 
  -2   0  14     3684.91     3734.98     78.26 o 
   2   0 -14     3784.00     4159.69    117.20 o 
  -2   0  13      715.35      766.27     35.27 o 
   2   0 -13     2737.69     2923.32     82.32 o 
   2   0 -12     1067.27     1034.59     55.04 o 
   2   0 -11      116.41      227.68     81.84 o 
   2   0 -10     4554.98     4785.62    102.92 o 
   2   0  -9     7189.01     7366.56     99.00 o 
   2   0  -8     6396.91     6314.42     96.67 o 
   2   0  -7    15051.26    14777.17    120.76 o 
   2   0  -6    15591.30    15080.47    141.57 o 
   2   0  -5      257.38      183.72     15.59 o 
   2   0  -4      540.97      560.61     22.68 o 
   2   0  -3       54.91       88.47      8.75 o 
  -2   0   2    27838.71    26593.17   1836.66 o 
  -2   0   1     1192.55     1282.91     24.95 o 
  -2   0   0    10286.79    10476.26     68.36 o 
  -2   0  -1      845.95      721.55     48.27 o 
   2   0   2    13886.10    13241.73    626.99 o 
   2   0   3       78.91      123.57      8.03 o 
   2   0   4      184.81      207.67     12.41 o 
  -2   0  -4      651.28      596.38     21.57 o 
  -2   0  -5       19.70       71.71    243.15 o 
   2   0   5    28278.08    28312.43    411.08 o 
  -2   0  -6     8032.42     7989.52     84.23 o 
   2   0   6     8925.84     8083.41    677.73 o 
  -2   0  -7     1611.55     1438.36     27.67 o 
   2   0   7     7911.73     8267.90    439.35 o 
  -2   0  -8     3848.17     3558.96    181.29 o 
   2   0   8     4236.78     4090.05    250.52 o 
  -2   0  -9        8.91       20.68     19.94 o 
   2   0   9     8235.30     9336.28   1095.73 o 
  -2   0 -10     3143.99     2948.08     71.19 o 
   2   0  11     1923.73     1979.60    335.23 o 
   2   0  12     2412.35     2513.56    252.42 o 
  -2   0 -13     6733.36     6873.45    991.57 o 
   2   0  14     4647.49     4448.66    220.03 o 
   2   0  15     4919.19     5887.79    132.27 o 
   2   0  16     1845.98     2329.47     87.60 o 
   2   0  17      532.74      611.76     52.60 o 
   2   0  18      172.66      188.00     39.16 o 
   2   0  19     3823.42     4002.34    522.35 o 
   2   0  20     1107.89     1082.92     70.27 o 
   2   0  21      967.65     1054.99    138.77 o 
   2   0  22      635.34      563.68     65.27 o 
   2   0  23      596.91      491.35     55.82 o 
   2   0  24       38.93       46.63     41.06 o 
   2   0  25      139.66      111.89     40.15 o 
  -2   1  26      395.78      495.37     73.36 o 
  -2   1  25      180.00      153.91     54.45 o 
  -2   1  24      162.72      177.32     52.89 o 
  -2   1  23       33.73       45.68     27.18 o 
  -2   1  22      660.81      686.89     67.28 o 
  -2   1  21      137.08      120.56     32.33 o 
  -2   1  21      559.24      487.34     59.22 o 
  -2   1  20      432.13      373.50     43.60 o 
  -2   1  20      485.98      502.81     59.53 o 
  -2   1  19     1666.90     1659.15    101.79 o 
  -2   1  18     1176.39     1274.50     57.03 o 
  -2   1  17     1413.45     1413.77     59.65 o 
  -2   1  16      699.01      779.83     42.52 o 
  -2   1  15       70.33       82.64      9.69 o 
  -2   1  15     1021.78     1116.91     49.53 o 
  -2   1  14      613.18      580.30     21.65 o 
  -2   1  14     1014.01     1100.19     63.79 o 
  -2   1  13      253.52      262.10     15.77 o 
   2   1 -13      787.64      804.81    117.79 o 
  -2   1  12      325.39      363.87     18.88 o 
   2   1 -12     1268.48     1311.92     54.84 o 
  -2   1  11      454.74      487.36     20.96 o 
   2   1 -11      801.10      120.09    345.31 o 
  -2   1  10      413.71      430.88     19.68 o 
  -2   1  10     3572.53     3984.59    297.84 o 
  -2   1   9     1140.30     1316.88     32.99 o 
   2   1  -9     2270.72     2545.99     67.22 o 
   2   1  -8     1935.85     2227.27     59.36 o 
   2   1  -7     8144.89     8309.78     99.32 o 
   2   1  -6     4108.34     4258.31     76.84 o 
   2   1  -5     1878.64     2023.56     49.06 o 
  -2   1   4     1026.94      955.41     26.16 o 
  -2   1   3       10.86        6.35      5.03 o 
  -2   1   2      416.78      338.93     14.91 o 
   2   1  -1      385.03      399.30     18.32 o 
  -2   1   0     1339.14     1211.42     30.85 o 
  -2   1  -1       69.45       70.53      6.64 o 
  -2   1  -2      761.86      790.18     27.36 o 
  -2   1  -3     1296.89     1426.73     33.48 o 
   2   1   3     3100.49     3343.34     50.16 o 
  -2   1  -4     2841.81     3174.97     51.65 o 
   2   1   4     6192.16     6886.39     71.67 o 
  -2   1  -5       99.56      115.67     11.87 o 
   2   1   5     7414.83     7776.88     81.10 o 
   2   1   6     6542.13     6718.32     70.71 o 
  -2   1  -7      433.05      523.84     27.94 o 
   2   1   7     2582.44     2653.61     47.36 o 
  -2   1  -8     2652.21     2993.01     58.80 o 
  -2   1  -9     1760.29     1809.11     30.61 o 
  -2   1  -9     2452.84     2651.23     77.09 o 
  -2   1 -10      196.68      183.91      9.80 o 
   2   1  10     1048.41      722.41     38.76 o 
  -2   1 -11      519.00      439.33     12.25 o 
   2   1  14      629.61      698.85     51.55 o 
   2   1  15     1093.37     1519.00     74.40 o 
   2   1  16      849.34      730.32     61.46 o 
   2   1  17     1537.78     2059.65     93.33 o 
   2   1  18     1036.68      953.07     73.93 o 
   2   1  19      725.15      802.97     63.77 o 
   2   1  20      464.75      447.73     57.07 o 
   2   1  21     1093.66     1146.97     80.64 o 
   2   1  22      378.72      294.93     53.76 o 
   2   1  23      122.16      139.52     42.54 o 
   2   1  24      298.90      283.52     50.76 o 
  -2   2  25      676.35      811.55     82.44 o 
  -2   2  24      540.02      656.89     78.19 o 
  -2   2  23     1138.58     1221.47     88.80 o 
  -2   2  22      467.18      531.14     67.79 o 
  -2   2  21     1830.45     1759.28     93.37 o 
  -2   2  20     1262.37     1362.60     89.11 o 
  -2   2  19      210.14      198.98     15.50 o 
  -2   2  19     2157.71     2217.05     97.54 o 
  -2   2  18      221.81      264.94     19.23 o 
  -2   2  18      558.99      646.37     58.49 o 
  -2   2  17       83.03      120.32     14.91 o 
  -2   2  17     1115.21     1280.69     71.36 o 
  -2   2  16      309.93      326.49     23.23 o 
  -2   2  16     1624.44     1621.22     76.80 o 
  -2   2  15     3260.00     3128.38     83.68 o 
  -2   2  14      700.66      756.93     43.05 o 
  -2   2  13     2051.33     1937.03     64.61 o 
  -2   2  12     3365.66     3340.66     81.82 o 
  -2   2  11     5732.58     5975.76    105.78 o 
  -2   2  10     3526.20     3158.34     64.88 o 
  -2   2  10     3813.48     3775.03     72.82 o 
   2   2  -9      861.63      949.66     36.25 o 
  -2   2   9     4872.80     5000.77     90.83 o 
  -2   2   8      173.92      116.16     26.53 o 
  -2   2   8     1900.58     1658.06     53.31 o 
   2   2  -7      338.45      292.30     20.31 o 
  -2   2   7     1004.39     1036.28     41.36 o 
  -2   2   6     2050.45     2009.83     58.58 o 
  -2   2   6     2516.16     2433.69     57.54 o 
  -2   2   5      698.13      682.93     28.86 o 
  -2   2   5     4512.90     4772.32    161.31 o 
  -2   2   4     1315.67     1231.90     50.57 o 
  -2   2   4     2953.56     3032.16     37.37 o 
  -2   2   3      908.24      947.42     36.84 o 
   2   2  -3     4114.43     4241.40     59.34 o 
   2   2  -2     6744.14     7147.21    384.53 o 
  -2   2   2     8362.36     8497.80     73.62 o 
  -2   2   1       84.18      103.06     12.15 o 
  -2   2   1     4288.42     4803.39     66.88 o 
   2   2   0     2477.73     2757.42    137.92 o 
  -2   2   0     2617.00     2848.77     50.04 o 
  -2   2  -1      899.11      840.77     23.46 o 
  -2   2  -1    13307.99    12806.61    123.85 o 
  -2   2  -2     1909.42     1865.97     50.41 o 
  -2   2  -2     3453.53     3691.69     68.74 o 
  -2   2  -3      861.65      937.95     37.27 o 
   2   2   3     2888.85     3156.71     64.95 o 
   2   2   4     3433.51     3790.45    173.49 o 
  -2   2  -5      253.31      273.10     21.02 o 
  -2   2  -5     4209.21     3992.75    176.87 o 
  -2   2  -6      442.43      424.68     26.11 o 
  -2   2  -6     1010.24      991.61     36.85 o 
  -2   2  -7      925.20     1065.43     41.81 o 
   2   2   7     1091.01     1124.06     38.22 o 
   2   2   8     3800.42     4076.21     70.97 o 
   2   2   9     6360.10     6222.39     91.08 o 
   2   2  10     3965.89     3934.65     92.90 o 
   2   2  11     3452.15     3470.76    330.45 o 
  -2   2 -12     1086.23      944.35     29.21 o 
   2   2  12     1303.46     1213.28     95.79 o 
  -2   2 -13      118.88      120.93     11.33 o 
   2   2  13     1195.56     1109.92    122.06 o 
  -2   2 -14     1457.83     1201.01     26.05 o 
   2   2  14     2327.16     2369.38     91.56 o 
   2   2  15     1261.53     1249.67     73.26 o 
   2   2  16      863.06      616.54     58.45 o 
   2   2  17      795.69      702.38     59.16 o 
   2   2  18     1395.15     1256.63     83.57 o 
   2   2  19     1772.29     1855.45     97.20 o 
   2   2  20     1088.33      903.21     78.29 o 
   2   2  21      809.21      733.20     65.22 o 
   2   2  23      762.76      857.65     75.69 o 
   2   2  24      479.47      517.98     68.21 o 
  -2   3  25       22.06       10.31     60.15 o 
  -2   3  24       84.91       72.36     55.73 o 
  -2   3  23      454.67      375.75     59.54 o 
  -2   3  22      584.79      642.56     70.47 o 
  -2   3  21      215.24      246.70     50.71 o 
  -2   3  20       73.83       74.09     34.71 o 
  -2   3  19       93.25      143.48     41.40 o 
  -2   3  18      275.69       -5.63     15.31 o 
  -2   3  18      620.22      703.73     61.97 o 
  -2   3  17      206.55        3.03     14.99 o 
  -2   3  17      337.11      364.86     47.68 o 
  -2   3  16      958.47      939.61     62.46 o 
  -2   3  15      275.16      263.94     40.92 o 
  -2   3  14      791.17       90.22    373.95 o 
   2   3 -13      642.07      601.24     29.23 o 
  -2   3  13     1177.58       95.55    475.79 o 
   2   3 -12       68.31       70.56     13.71 o 
  -2   3  12      443.59       76.98    248.87 o 
   2   3 -11       49.44       56.86     17.40 o 
  -2   3  11      236.28        6.76     16.56 o 
   2   3 -10      122.96      125.71     16.76 o 
  -2   3  10      890.12      315.10    452.70 o 
  -2   3   9     1350.25     1320.58     50.08 o 
  -2   3   9     2247.70     1492.28     58.18 o 
  -2   3   8     1423.31     1486.05     55.06 o 
  -2   3   8     1961.42     1913.67     63.57 o 
   2   3  -7      225.05      235.97     25.06 o 
  -2   3   7     2700.27     2769.52     80.98 o 
  -2   3   6        2.17        1.54     10.43 o 
   2   3  -6       36.83       56.89     19.11 o 
  -2   3   5      540.28      561.29     30.34 o 
   2   3  -5      720.93      751.87     39.60 o 
  -2   3   4     1290.31     1466.01    104.13 o 
   2   3  -4     2300.58     2401.21     65.62 o 
   2   3  -3      394.68      434.70     27.00 o 
   2   3  -3     2016.28     2081.20     64.23 o 
   2   3  -2     1200.89     1127.15     64.85 o 
   2   3  -1        8.81        8.10      9.65 o 
   2   3   0      111.16      110.21     13.67 o 
   2   3   1     1356.65     1438.66     40.72 o 
   2   3   2      881.93      906.05     31.19 o 
  -2   3  -2     1546.41     1627.32     57.36 o 
  -2   3  -3      553.81      571.89     22.23 o 
  -2   3  -3     2955.49     3145.74     80.01 o 
   2   3   4      110.98      104.10     18.79 o 
  -2   3  -4     1085.83     1112.16     63.98 o 
   2   3   5       29.64       34.49     18.35 o 
  -2   3  -6     1356.64     1407.77     62.25 o 
  -2   3  -6     1760.65     1847.49     59.01 o 
  -2   3  -7      269.72      322.70     30.14 o 
  -2   3  -7     2978.22     3060.21     79.79 o 
  -2   3  -8      526.68      604.26     38.42 o 
  -2   3  -8     2914.93     2864.04     79.89 o 
  -2   3  -9      631.95      611.42    126.42 o 
  -2   3 -10      191.42      132.00    102.63 o 
   2   3  11      346.62      107.78    186.85 o 
   2   3  12     1430.29      183.73    628.25 o 
   2   3  13      896.60      187.24    394.94 o 
  -2   3 -14       26.06       16.95     12.28 o 
   2   3  14      414.94       44.15    153.04 o 
  -2   3 -15      445.13      462.53     24.95 o 
   2   3  15      687.45       54.39    288.62 o 
  -2   3 -16       82.20       88.14     11.78 o 
   2   3  16      409.83      555.43     53.86 o 
  -2   3 -17      185.55      178.01     13.00 o 
   2   3  17      714.15       25.81     22.01 o 
   2   3  18       65.04       70.57     34.04 o 
   2   3  19       75.59       85.26     35.79 o 
   2   3  20      264.00      285.90     49.34 o 
   2   3  21      888.47      757.36     70.04 o 
   2   3  23       57.40       39.81     41.33 o 
  -2   4  24      951.13     1014.89     89.95 o 
  -2   4  21      859.86      732.77     71.45 o 
  -2   4  20     2153.13     2242.35    110.10 o 
  -2   4  19      742.86      680.50     66.53 o 
  -2   4  18      526.31      543.19     59.37 o 
  -2   4  17      929.13      971.27     65.59 o 
   2   4 -16     1226.26     1295.84     47.92 o 
  -2   4  16     2061.97     2308.44     92.58 o 
   2   4 -15       67.92       94.56     17.31 o 
  -2   4  15     1429.39     1424.33     74.42 o 
   2   4 -14     1260.82     1149.32     47.65 o 
  -2   4  14     1775.52     1759.11    119.28 o 
   2   4 -13      351.60      386.48     29.83 o 
  -2   4  13     2320.43     2399.18    122.49 o 
   2   4 -12     1391.36     1417.60     61.17 o 
   2   4 -11      206.05      220.82     24.15 o 
   2   4 -11     2402.28     2231.10     75.27 o 
   2   4 -10     2486.15     2322.63     78.25 o 
  -2   4  10     2667.40     2653.31     80.11 o 
   2   4  -9       36.81       76.47     19.67 o 
  -2   4   9     3182.13     3136.38    102.34 o 
   2   4  -8      533.06      543.97     34.51 o 
  -2   4   8     3075.15     3006.52     92.66 o 
   2   4  -7       85.30       94.37     17.61 o 
   2   4  -7     1505.46     1403.47     63.05 o 
   2   4  -6     1528.69     1497.41     53.64 o 
   2   4  -6     2815.33     2804.74     83.11 o 
  -2   4   5      746.48      731.73     37.46 o 
   2   4  -5     2592.89     2792.76     85.50 o 
  -2   4   4     1585.93     1434.17     51.60 o 
   2   4  -4     1682.78     1773.97     65.78 o 
  -2   4   3      892.82      997.88     44.13 o 
   2   4  -3     3176.52     3378.45     94.15 o 
  -2   4   2     1296.50     1248.19     49.65 o 
   2   4  -1      174.28       68.29    103.52 o 
  -2   4   0     1891.84      110.12    565.27 o 
   2   4   1      185.83       67.12    113.53 o 
   2   4   2     1328.84     1072.08    246.95 o 
  -2   4  -2     2984.39     3010.71     89.79 o 
   2   4   3       55.18       59.97     13.32 o 
  -2   4  -3     2548.90     2752.41     88.91 o 
  -2   4  -4     1044.78     1045.82     53.67 o 
  -2   4  -4     2456.41     2399.22     80.39 o 
  -2   4  -5      750.87      767.65     30.46 o 
  -2   4  -5     3822.61     3575.79     98.84 o 
  -2   4  -6      776.98      867.58     50.57 o 
  -2   4  -7     1359.01     1605.18     66.15 o 
  -2   4  -7     2345.60     2276.84     77.09 o 
  -2   4  -8     1742.20     1693.35    181.94 o 
   2   4   8     1801.56     1747.22     66.03 o 
  -2   4  -9      100.74      108.26     13.36 o 
  -2   4  -9     4548.84     4555.99    114.47 o 
  -2   4 -10     1611.38     1615.60     56.30 o 
   2   4  11     3733.54     4254.56    123.99 o 
   2   4  12     1812.94     1719.48     73.10 o 
  -2   4 -13     2536.60     2497.81    142.72 o 
  -2   4 -14      782.26      804.69     51.89 o 
   2   4  15     2711.61     2401.25    132.74 o 
   2   4  16      719.24      722.08     55.38 o 
   2   4  17      679.91      939.66     74.41 o 
   2   4  18      640.60      748.03     71.77 o 
   2   4  19     2067.32     1998.23    110.74 o 
   2   4  20      572.84      575.58     67.80 o 
   2   4  21      960.88      933.22     80.86 o 
   2   4  22      959.89      867.30     87.08 o 
  -2   5  22      288.25      356.08     62.06 o 
  -2   5  21       48.44       46.73     53.53 o 
  -2   5  20      107.62      123.76     48.63 o 
   2   5 -19      371.09      442.31     51.12 o 
  -2   5  18      120.11      114.81     71.92 o 
   2   5 -17      379.34      385.71     42.54 o 
  -2   5  16      411.09      413.28     46.18 o 
  -2   5  15      546.30      606.49     75.77 o 
   2   5 -14      350.68      378.75     40.11 o 
   2   5 -13      733.76      771.37     52.37 o 
   2   5 -12     1186.57     1214.38     63.29 o 
   2   5 -11      400.76      432.50     41.32 o 
   2   5 -10      243.53      297.12     32.74 o 
   2   5 -10      862.99      990.03     52.16 o 
  -2   5   9      596.67      601.09     37.77 o 
   2   5  -9     1558.49     1691.50     70.20 o 
  -2   5   8      555.43      546.09     36.72 o 
   2   5  -8      647.12      623.66     49.52 o 
  -2   5   7      248.53      258.75     26.53 o 
   2   5  -7      924.56      944.49     61.06 o 
  -2   5   6      546.89      560.88     37.22 o 
   2   5  -6      897.72      944.65     60.45 o 
  -2   5   5      123.88      125.86     20.57 o 
   2   5  -5     2709.28     2954.70    103.22 o 
   2   5  -4      856.57      879.77    153.93 o 
   2   5  -3      203.33      202.28     24.96 o 
   2   5  -3      328.75      379.44     41.49 o 
   2   5  -2      287.84      328.62     64.38 o 
  -2   5   1      156.54      170.11     22.91 o 
   2   5  -1     1047.76     1076.78     62.78 o 
   2   5   0      505.48      459.88     35.33 o 
  -2   5  -1      164.05      200.74     23.01 o 
   2   5   1      668.77      734.16     53.28 o 
   2   5   2       73.18       76.88     16.66 o 
   2   5   2      492.48      422.31     43.13 o 
   2   5   3      223.11      231.12     24.49 o 
  -2   5  -3     1716.00     1768.59     82.41 o 
   2   5   4     1428.11     1480.27     41.70 o 
  -2   5  -4     1641.38     1677.35     75.25 o 
   2   5   5      206.93      200.81     17.01 o 
  -2   5  -5     1167.75     1236.23     71.19 o 
   2   5   6      374.89      395.13     20.38 o 
  -2   5  -6      884.71      903.44     59.68 o 
  -2   5  -7      977.40     1118.09     66.42 o 
  -2   5  -8     1579.31     1724.02     84.68 o 
  -2   5  -9      784.33      817.93     59.91 o 
  -2   5 -10      346.77      324.20     43.63 o 
  -2   5 -11     1936.66     1878.93     82.15 o 
  -2   5 -12      785.99      789.66     41.78 o 
  -2   5 -13      286.82      267.46     29.03 o 
  -2   5 -14      629.79      567.88     34.45 o 
   2   5  16      476.63      558.66     62.15 o 
   2   5  17      197.79      184.78     44.10 o 
   2   5  18      288.22      276.75     53.17 o 
   2   5  19      186.25      184.58     44.00 o 
   2   5  20       62.11       59.09     57.23 o 
   2   5  21      447.72      394.34     58.48 o 
   2   6 -15      330.49      285.32     37.96 o 
   2   6 -14      681.03      580.14     47.33 o 
   2   6 -13      844.74      928.20     55.66 o 
  -2   6   9        6.20        4.30     17.32 o 
  -2   6   8      586.08      567.58     39.75 o 
  -2   6   7       20.86       10.68     15.65 o 
  -2   6   6      990.48     1054.26     53.12 o 
   2   6  -6     1235.42     1288.55     66.89 o 
  -2   6   5      481.10      439.38     36.25 o 
   2   6  -5     1110.48     1208.03     62.87 o 
  -2   6   4      524.25      563.86     41.82 o 
   2   6  -3      168.09      180.00     29.89 o 
  -2   6   2      820.07      888.34     50.82 o 
   2   6  -1       25.13       29.81     17.08 o 
  -2   6   0      726.10      707.99     44.19 o 
  -2   6  -1      285.54      297.50     30.33 o 
   2   6   2     1910.62     2012.99     60.96 o 
  -2   6  -2     2245.90     2342.04     89.96 o 
  -2   6  -3      109.43      101.90     20.24 o 
   2   6   4      387.40      392.99     25.74 o 
  -2   6  -4     1251.47     1283.12     71.29 o 
   2   6   5      140.53      152.03     17.71 o 
  -2   6  -5     1995.19     1936.73     87.08 o 
   2   6   6      152.73      141.96     15.42 o 
  -2   6  -6      197.58      206.42     39.08 o 
  -2   6  -7     1016.40     1229.91     73.59 o 
  -2   6  -8      538.09      561.66     51.41 o 
  -2   6  -9     1385.50     1267.67     77.74 o 
  -2   6 -10      574.29      613.40     59.08 o 
  -2   6 -11      964.12     1009.02     72.69 o 
  -2   6 -12      518.72      495.64     55.32 o 
  -2   6 -13      540.70      444.65     55.13 o 
  -2   6 -14      226.47      213.79     42.31 o 
   2   7 -11      553.13      582.05     59.52 o 
   2   7 -10      143.72      157.72     39.63 o 
  -2   7   9      517.99      518.16     48.64 o 
   2   7  -8       72.44       86.45     30.32 o 
   2   7  -7       98.93       88.51     29.68 o 
   2   7  -6      785.78      808.70     56.40 o 
  -2   7   5      254.79      289.38     60.23 o 
  -2   7   4      359.56      413.99     41.61 o 
   2   7  -3       77.01       82.96     24.22 o 
  -2   7   3      441.13      432.94     44.05 o 
  -2   7   2      153.88      168.81     29.00 o 
   2   7  -1      300.43      322.73     33.27 o 
  -2   7   1      390.35      391.96     45.77 o 
  -2   7   0       43.09       54.21     20.72 o 
   2   7   1      245.03      326.67     31.09 o 
  -2   7  -1      538.84      589.93     53.46 o 
   2   7   2      193.58      217.65     26.62 o 
  -2   7  -2      324.85      329.66     46.08 o 
   2   7   3       93.80       79.08     18.02 o 
  -2   7  -3      504.80      469.47     51.13 o 
   2   7   4       17.26       23.97     14.15 o 
  -2   7  -4      464.50      523.95     55.24 o 
  -2   7  -5      483.08      429.86     53.48 o 
  -2   7  -6       82.65      104.65     35.99 o 
  -2   7  -7       93.43       99.58     38.05 o 
  -2   7  -8      905.28      950.84     71.06 o 
  -2   7  -9      182.97      190.54     41.78 o 
  -2   7 -10      399.07      441.15     56.27 o 
  -2   7 -11      329.98      360.72     55.09 o 
  -2   7 -12      316.97      253.10     55.61 o 
  -2   7 -13      198.05      172.94     46.14 o 
  -2   7 -14      129.41      146.12     47.66 o 
  -2   7 -15      141.46      194.54     52.64 o 
   2   8 -12     1000.10      927.93     77.58 o 
   2   8 -11      327.96      449.18     64.02 o 
   2   8 -10      364.47      394.42     54.24 o 
   2   8  -9     1318.34     1383.84     85.44 o 
   2   8  -8      400.08      415.88     55.70 o 
   2   8  -7      772.47      884.31     68.01 o 
   2   8  -6     1006.90     1087.90     72.66 o 
   2   8  -5     1299.13     1572.82     82.50 o 
   2   8  -4      421.55      437.61     48.88 o 
   2   8  -3     1119.20     1203.75     73.93 o 
  -2   8   2      912.94      987.26     68.72 o 
  -2   8   1      858.79      842.71     67.16 o 
  -2   8   0      512.30      408.95     53.25 o 
  -2   8  -1     1128.69     1351.76     81.80 o 
  -2   8  -2     1108.34     1302.87     82.36 o 
  -2   8  -3      716.33      734.00     67.76 o 
  -2   8  -4      687.45      649.45     67.65 o 
  -2   8  -5     1213.50     1163.10     81.96 o 
  -2   8  -6      613.70      726.01     68.32 o 
  -2   8  -7      568.97      535.30     64.39 o 
  -2   8  -8      865.29      852.05     77.16 o 
  -2   8  -9      462.34      471.06     60.11 o 
  -2   8 -10      289.12      262.72     54.51 o 
  -2   8 -11      980.36     1118.99     88.43 o 
  -3  -8  11      353.05      301.32     49.18 o 
  -3  -8  10      131.69       66.19     35.43 o 
  -3  -8   9      361.03      306.99     49.52 o 
  -3  -8   8      232.98      195.72     50.95 o 
  -3  -8   7      825.38      716.57     65.24 o 
  -3  -8   6      144.68      126.63     37.70 o 
  -3  -8   5      848.44      665.85    101.27 o 
  -3  -8   4      215.75      202.88     57.63 o 
  -3  -8   3      529.55      469.51     51.85 o 
  -3  -8   2      152.39      208.21     38.03 o 
  -3  -8   1      179.10      197.19     37.83 o 
  -3  -8   0      111.29      118.60     32.93 o 
  -3  -8  -1      251.50      225.61     38.44 o 
  -3  -8  -2      394.41      426.01    102.43 o 
  -3  -8  -3      295.42      281.27     40.89 o 
  -3  -8  -4      587.88      589.98     63.39 o 
  -3  -8  -5      139.78      130.70     35.86 o 
   3  -8   6      561.44      571.32     71.46 o 
  -3  -8  -7      297.07      258.55     47.39 o 
  -3  -8  -8      305.71      311.55     49.01 o 
   3  -8   9       80.56       97.64     33.97 o 
   3  -8  10      332.89      321.70     47.27 o 
  -3  -7  16      172.42      281.98     57.33 o 
  -3  -7  15      468.42      550.56     66.83 o 
  -3  -7  14     1557.92     1585.78    620.66 o 
  -3  -7  13      481.43      576.47    124.85 o 
  -3  -7  12      205.71      165.92     39.18 o 
  -3  -7  11     1129.30     1051.87     73.15 o 
  -3  -7  10     1689.86     1397.15     84.75 o 
  -3  -7   9      824.86      616.34     57.27 o 
  -3  -7   8      586.10      556.66     53.75 o 
  -3  -7   7     1052.69      866.20     63.54 o 
  -3  -7   6      868.49      588.75     53.37 o 
  -3  -7   5      586.52      457.02     66.28 o 
  -3  -7   4     1407.09     1088.58     70.01 o 
  -3  -7   3      945.24      784.94     64.07 o 
  -3  -7   2     1703.97     1533.69     84.82 o 
  -3  -7   1      949.39      972.66     70.03 o 
  -3  -7   0     1673.95     1331.08     80.29 o 
  -3  -7  -1     1428.89     1368.36     71.75 o 
   3  -7   2     1009.05      781.52     57.19 o 
   3  -7   3      888.28      761.51     57.08 o 
  -3  -7  -4      869.84      682.95     74.31 o 
  -3  -7  -5      677.47      592.34     46.19 o 
   3  -7   6      907.72      800.73     52.50 o 
   3  -7   7      479.12      392.84     46.21 o 
   3  -7   8      634.79      540.73     54.59 o 
   3  -7   9     1300.14     1143.43     75.30 o 
   3  -7  10     1449.31     1319.57     88.76 o 
   3  -7  11      197.61      224.57     40.69 o 
   3  -7  12      706.19      521.67     54.55 o 
   3  -7  13     1018.18      909.07     70.16 o 
   3  -7  14      826.13      772.37    354.11 o 
  -3  -6  19      449.31      692.78     78.11 o 
  -3  -6  18      284.23      332.43    189.39 o 
  -3  -6  17      132.85      233.98    360.89 o 
  -3  -6  16      477.53      452.19     71.53 o 
  -3  -6  15      332.33      331.97     60.13 o 
  -3  -6  14      303.72      276.91     85.42 o 
  -3  -6  13      222.47      201.28     37.88 o 
  -3  -6  12      565.13      521.62     97.35 o 
  -3  -6  11      308.26      273.14     38.83 o 
  -3  -6  10      227.09      267.92     34.36 o 
   3  -6  -9      146.32      146.76     29.46 o 
   3  -6  -8      477.00      485.14    114.93 o 
   3  -6  -7      712.88      730.42    132.12 o 
   3  -6  -6     1915.36     2038.34    595.44 o 
  -3  -6   5      183.98      177.44     37.62 o 
  -3  -6   4      459.91      483.19    210.92 o 
  -3  -6   3      592.33      609.79     48.50 o 
  -3  -6   2      272.95      317.00     36.57 o 
  -3  -6   1      781.26      807.31    160.92 o 
  -3  -6   0      623.84      609.31     52.71 o 
   3  -6   1      389.99      374.58     65.03 o 
  -3  -6  -2      927.63      769.68     77.60 o 
   3  -6   3      328.20      337.71     37.08 o 
  -3  -6  -4      331.11      224.82     32.80 o 
   3  -6   5     1225.09     1102.74     63.58 o 
   3  -6   6      894.64      769.43     82.05 o 
   3  -6   7      669.14      579.83     49.89 o 
   3  -6   8      289.94      214.82     35.22 o 
   3  -6   9      191.04      206.03     34.73 o 
  -3  -6 -10      477.80      392.65     44.66 o 
   3  -6  11      711.68      590.67     53.25 o 
   3  -6  12      264.84      199.24     35.51 o 
  -3  -6 -13      211.06      197.04     47.49 o 
   3  -6  14      498.02      519.76    172.71 o 
   3  -6  15      542.62      454.79    180.66 o 
   3  -6  16      176.63      106.20     82.99 o 
   3  -6  17      203.30      240.12     48.46 o 
  -3  -5  21      523.37      491.74    109.62 o 
  -3  -5  20      430.60      429.28    117.94 o 
  -3  -5  19      974.39      978.78    102.08 o 
  -3  -5  18      599.47      563.01    185.79 o 
  -3  -5  17      445.65      493.62     56.06 o 
  -3  -5  16      422.60      421.37     93.24 o 
  -3  -5  15      646.97      619.88     54.09 o 
  -3  -5  14     1405.69     1321.82    300.58 o 
  -3  -5  13     1411.98     1308.27    296.97 o 
  -3  -5  12      468.65      444.91     86.40 o 
  -3  -5  11     1387.24     1262.49    121.20 o 
  -3  -5  10     4598.85     3904.20    768.30 o 
  -3  -5   9     1313.15     1330.65    270.04 o 
  -3  -5   8     1923.77     1929.22    697.70 o 
   3  -5  -7      929.16      938.30     69.13 o 
   3  -5  -6     1578.49     1528.29    500.36 o 
  -3  -5   5     2739.02     2734.48    217.29 o 
  -3  -5   4     3149.17     3082.42    882.81 o 
  -3  -5   3      558.89      559.60     55.42 o 
  -3  -5   2     2441.78     2475.13    698.60 o 
   3  -5  -1     1887.24     1677.16     62.54 o 
   3  -5   0     2837.55     2406.98    372.02 o 
  -3  -5  -1     2218.09     2163.38    300.42 o 
  -3  -5  -2     1084.76      900.01    287.04 o 
  -3  -5  -3     2030.46     1860.42    179.54 o 
   3  -5   4     4506.42     3460.46    129.37 o 
  -3  -5  -5      917.58      812.79     50.67 o 
   3  -5   6     1768.10     1370.30     65.19 o 
   3  -5   7     1250.17     1113.64     62.10 o 
   3  -5   8     1625.34     1133.62     62.11 o 
   3  -5   9     3280.83     2995.35    228.42 o 
  -3  -5 -10     2000.71     1540.49     73.27 o 
   3  -5  11      411.05      358.31     39.55 o 
  -3  -5 -12     1403.83     1187.45    139.23 o 
   3  -5  13      828.32      846.65    120.96 o 
  -3  -5 -14      915.07      803.16    249.38 o 
   3  -5  15      501.25      464.08    100.83 o 
   3  -5  16      665.74      625.13    237.17 o 
   3  -5  17      386.25      405.84     53.69 o 
   3  -5  18     1551.23     1539.37    598.51 o 
   3  -5  19      270.37      274.90     50.43 o 
   3  -5  20      606.13      746.48     83.83 o 
  -3  -4  24      376.91      276.22     50.11 o 
  -3  -4  23       83.39      105.79     40.93 o 
  -3  -4  22      258.81      210.04     49.53 o 
  -3  -4  21      255.60      268.64     45.79 o 
  -3  -4  20      364.74      377.50     55.16 o 
  -3  -4  19      142.85      118.02     35.14 o 
  -3  -4  18      551.56      370.34    104.97 o 
  -3  -4  17       83.72      105.14     26.93 o 
  -3  -4  16      231.93      177.92     46.30 o 
  -3  -4  15      618.19      547.37    135.59 o 
  -3  -4  14      862.71      715.07    171.18 o 
  -3  -4  13      998.71      989.38    140.32 o 
  -3  -4  12      625.22      660.65     87.53 o 
  -3  -4  11     1544.12     1396.03    321.35 o 
  -3  -4  10      175.24      161.68     31.28 o 
  -3  -4   9      668.73      593.28    104.25 o 
  -3  -4   8     1469.58     1619.14    299.37 o 
  -3  -4   7      202.27      208.55     41.40 o 
   3  -4  -6      167.81      178.08     34.30 o 
   3  -4  -5      565.52      597.38    139.20 o 
   3  -4  -4      841.07      785.49    148.94 o 
   3  -4  -3      503.21      533.77     45.14 o 
  -3  -4   2      937.85      949.32    104.08 o 
  -3  -4   1      899.82      633.40    377.14 o 
   3  -4   0     1096.31      104.10    350.75 o 
  -3  -4  -1      995.34      191.65    413.54 o 
  -3  -4  -2      903.26      874.90    176.60 o 
   3  -4   3      943.08      726.88    177.85 o 
  -3  -4  -4      515.98      486.08    104.90 o 
   3  -4   5      226.49      205.04     66.22 o 
  -3  -4  -6      262.23      266.59     87.21 o 
  -3  -4  -7     1792.51     1635.51    480.30 o 
   3  -4   8      493.28      463.82     65.32 o 
  -3  -4  -9      168.96      192.56     17.99 o 
  -3  -4 -10     1318.33     1304.96    116.98 o 
   3  -4  11      914.80      935.16    200.47 o 
  -3  -4 -12      956.81      958.49    174.75 o 
  -3  -4 -13      642.54      636.09     94.90 o 
   3  -4  14      408.42      378.67     60.46 o 
   3  -4  15      187.32      187.78     30.85 o 
   3  -4  16       90.27      121.72     47.89 o 
   3  -4  17      423.12      323.84     70.79 o 
   3  -4  18      221.71      200.96     94.01 o 
   3  -4  19      409.76      394.24    180.09 o 
   3  -4  20      385.27      334.21    199.34 o 
   3  -4  21      203.82      123.06     75.25 o 
   3  -4  22       66.40       61.15     38.04 o 
   3  -4  23      239.64      195.82     43.81 o 
  -3  -3  25      436.32      380.06     68.78 o 
  -3  -3  24      952.33      781.62    230.89 o 
  -3  -3  23      355.56      392.81     53.92 o 
  -3  -3  22      458.34      394.82    136.72 o 
  -3  -3  21      807.17      797.87    203.09 o 
  -3  -3  20     1599.50     1477.99    388.18 o 
  -3  -3  19      513.53      487.46     95.03 o 
  -3  -3  18     1166.92      942.31    355.59 o 
  -3  -3  17      887.06      789.05    141.62 o 
  -3  -3  16     1090.60      898.55    202.86 o 
  -3  -3  15     1897.64     1798.09     69.16 o 
  -3  -3  14     3297.72     2810.46    697.88 o 
  -3  -3  13     2444.23     2141.95    384.46 o 
  -3  -3  12     2235.85     2156.74    403.18 o 
  -3  -3  11     2111.22     2022.36    176.56 o 
  -3  -3  10     3054.18     2997.45    925.25 o 
   3  -3  -9     4037.15     3954.50    491.22 o 
  -3  -3   8     2628.11     2674.09    592.12 o 
   3  -3  -7     1229.51     1257.59    127.62 o 
  -3  -3   6     5378.18     5420.30   1953.81 o 
  -3  -3   5     6625.03     6367.99   1066.45 o 
  -3  -3   4     1982.52     1897.80    517.97 o 
  -3  -3   3     3142.24     3257.57    393.84 o 
   3  -3  -2     6443.48     6766.67   1356.10 o 
  -3  -3   1    11149.31    11553.75    799.99 o 
  -3  -3   0    18143.98    17565.23   3532.52 o 
   3  -3   1     4706.13     4672.49    405.56 o 
   3  -3   2     3768.95     3314.80     72.99 o 
   3  -3   3     1642.17     1616.64    282.96 o 
   3  -3   4     8525.69     7352.54   1901.98 o 
   3  -3   5     3142.98     3047.44    187.08 o 
  -3  -3  -6     2042.25     1723.51    536.66 o 
   3  -3   7     2331.91     2284.54    302.44 o 
  -3  -3  -8     5190.14     5058.50   1072.59 o 
  -3  -3  -9     1846.69     1941.39    128.51 o 
   3  -3  10     3063.93     3070.23    856.38 o 
  -3  -3 -11     1992.28     2027.17    383.50 o 
   3  -3  12     2492.47     2316.68    438.79 o 
  -3  -3 -13     1875.48     1787.94     62.49 o 
   3  -3  14     3020.96     2649.36    549.28 o 
  -3  -3 -15      770.06      718.94     70.10 o 
   3  -3  16      567.60      535.82     44.14 o 
  -3  -3 -17      615.23      612.35     74.31 o 
   3  -3  18      538.04      511.87    309.51 o 
   3  -3  19     1347.93     1311.92    300.92 o 
   3  -3  20      706.50      619.45    164.04 o 
   3  -3  21      432.05      422.84     87.42 o 
   3  -3  22      628.32      508.29    306.70 o 
   3  -3  23      628.89      539.91    238.36 o 
   3  -3  24      511.17      326.50     44.55 o 
  -3  -2  26      182.45      192.63     57.70 o 
  -3  -2  25      664.29      649.35     91.19 o 
  -3  -2  24      268.69      273.19     42.84 o 
  -3  -2  23      284.72      261.66     43.48 o 
  -3  -2  22      136.64      128.50     34.49 o 
  -3  -2  21      517.42      491.22    120.05 o 
  -3  -2  20      614.07      565.84    169.69 o 
  -3  -2  19     1077.99     1053.20    294.31 o 
  -3  -2  18      993.25      812.63    307.86 o 
  -3  -2  17      389.73      348.16     72.50 o 
  -3  -2  16     1233.21     1204.75     54.44 o 
  -3  -2  15      540.98      504.52     43.53 o 
   3  -2 -14      297.36      305.42     53.82 o 
  -3  -2  13      399.39      412.03     92.72 o 
   3  -2 -12     1421.84     1443.91     56.49 o 
  -3  -2  11      344.92      318.01     27.89 o 
  -3  -2  10      680.59      673.17    131.58 o 
   3  -2  -9     2118.40     2366.84    472.59 o 
  -3  -2   8      672.08      654.07    166.57 o 
   3  -2  -7      428.07      449.51     75.28 o 
  -3  -2   6      780.48      758.18     76.23 o 
  -3  -2   5     2679.01     2691.82    449.77 o 
   3  -2  -4      110.42      114.41     33.71 o 
   3  -2  -3     3706.00     3845.47   1005.33 o 
  -3  -2   2     3647.30     3881.68    933.16 o 
  -3  -2   1    10794.19    10773.63   1256.34 o 
  -3  -2   0    12289.27    10778.00    516.59 o 
  -3  -2  -1     2600.60     2515.03     55.59 o 
  -3  -2  -2     3564.60     3613.16    965.33 o 
  -3  -2  -3       81.54       65.23     13.12 o 
  -3  -2  -4     2394.86     2316.99    432.25 o 
  -3  -2  -5     1195.74     1106.97    199.55 o 
   3  -2   6      491.87      510.09    134.04 o 
   3  -2   7      594.58      543.63    135.98 o 
   3  -2   8     2308.45      250.06    825.77 o 
   3  -2   9      856.14      796.62    232.92 o 
   3  -2  10      567.05      519.11    185.22 o 
  -3  -2 -11     2467.60     2177.27    644.98 o 
   3  -2  12      439.79      444.62    102.34 o 
  -3  -2 -13      266.01      251.59     51.31 o 
   3  -2  14      783.39      671.56    185.01 o 
   3  -2  15     1850.10     1531.20    307.16 o 
   3  -2  16      344.29      323.09     67.79 o 
   3  -2  17      700.86      540.83     95.50 o 
   3  -2  18     1206.03      962.81    369.79 o 
   3  -2  19      584.41      548.36    129.20 o 
   3  -2  20      782.21      800.24    267.46 o 
   3  -2  21      227.59      203.93     49.54 o 
   3  -2  22      197.12      190.97     34.58 o 
   3  -2  23      203.88      159.35     32.87 o 
   3  -2  24      905.69      806.48    318.78 o 
   3  -2  25      188.21      141.97     34.32 o 
  -3  -1  26      135.48       83.11     77.67 o 
  -3  -1  25      489.02      524.14     55.23 o 
  -3  -1  24     1383.77     1195.86    302.82 o 
  -3  -1  23      731.32      662.81     58.32 o 
  -3  -1  22      763.40      639.93    223.99 o 
  -3  -1  21     1953.74     1836.17    337.33 o 
  -3  -1  20     1809.15     1677.94    558.73 o 
  -3  -1  19     1992.89     1922.97     85.33 o 
  -3  -1  18     1105.81      743.76    286.55 o 
  -3  -1  17     1002.43      870.89    299.32 o 
  -3  -1  16     1895.56     1585.10    379.19 o 
  -3  -1  15     2921.05     2711.48     49.02 o 
  -3  -1  14     2410.81     2089.46    740.63 o 
  -3  -1  13     3853.67     3458.19    830.67 o 
   3  -1 -12     3781.02     3260.04   1258.19 o 
  -3  -1  11     1594.28     1598.26    162.08 o 
  -3  -1  10     3073.31     2880.11    741.70 o 
  -3  -1   9     6995.87     7130.61   1561.65 o 
  -3  -1   8     3944.67     3330.89   1174.71 o 
  -3  -1   7      173.02      215.48     39.85 o 
   3  -1  -6     1332.05     1360.60    263.71 o 
   3  -1  -5     8115.08     7846.20   1189.02 o 
   3  -1  -4     5052.50     5217.02   1852.31 o 
  -3  -1   3     3733.80     3574.24    654.28 o 
   3  -1  -2     1671.14     1495.20     86.55 o 
   3  -1  -1    18253.78    17394.58   1757.73 o 
  -3  -1   0    31472.98    22420.67    130.08 o 
  -3  -1  -1     2775.46     2258.84    390.03 o 
  -3  -1  -2     4666.71     4368.56    920.00 o 
  -3  -1  -3     3134.47     3214.23    222.32 o 
  -3  -1  -4    10851.23    11114.08   4042.30 o 
  -3  -1  -5     1500.21     1580.12    513.14 o 
  -3  -1  -6      300.03      265.51     81.98 o 
   3  -1   7     2218.51     2121.63    103.04 o 
   3  -1   8     7370.33     7422.77   1552.28 o 
   3  -1   9     2551.77     2738.05    480.79 o 
   3  -1  10     2704.30     2176.24    639.51 o 
   3  -1  11     2109.26     2135.53     54.74 o 
   3  -1  12     3676.28     3346.63    585.34 o 
   3  -1  13     1417.40     1460.52     76.57 o 
  -3  -1 -14     4905.69     4195.23   1121.61 o 
   3  -1  15     1486.06     1496.96    190.09 o 
   3  -1  16      619.85       60.55    215.01 o 
   3  -1  17      567.05      598.42     63.34 o 
   3  -1  18     3265.26     2752.60   1149.00 o 
   3  -1  19     1050.42     1146.97     65.63 o 
   3  -1  20     2065.38     1937.26    448.86 o 
   3  -1  21      407.38      376.27     47.56 o 
   3  -1  22     1052.06      958.06    241.10 o 
   3  -1  23      936.69      917.62     67.64 o 
   3  -1  24      702.43      652.77    262.54 o 
   3  -1  25       66.53       84.11     34.76 o 
  -3   0  26      213.27      188.52     43.21 o 
  -3   0  25      125.55      117.89     40.14 o 
  -3   0  24      418.16      285.45     33.37 o 
  -3   0  23       47.70       30.03     28.42 o 
  -3   0  22      205.92      219.37     32.93 o 
  -3   0  21     1188.74     1170.79     66.95 o 
  -3   0  20     1443.70     1286.92    338.03 o 
  -3   0  19      987.11      947.58    292.46 o 
  -3   0  18     1360.50     1312.53     64.90 o 
  -3   0  17     1678.84     1611.61    204.05 o 
  -3   0  16      803.74      749.59    153.50 o 
  -3   0  15      336.66      315.88     23.66 o 
  -3   0  14      980.58     1343.13    151.80 o 
   3   0 -13      549.87      744.10     49.84 o 
   3   0 -12     1749.89     2237.82     80.08 o 
   3   0 -11      581.96      506.21     37.07 o 
   3   0 -10     2773.89     2992.66     82.98 o 
   3   0  -9     2198.77     3830.97     88.32 o 
  -3   0   8    12998.04    16330.04   2324.87 o 
  -3   0   7     3943.96     5017.70    575.77 o 
  -3   0   6     2174.54     2443.78    275.34 o 
  -3   0   5     1974.33     2442.11    192.78 o 
  -3   0   4     5149.11     6024.84    623.34 o 
   3   0  -3      586.45      957.86     25.99 o 
  -3   0   2     1461.45     1735.37    272.22 o 
  -3   0   1      148.73      165.82     11.33 o 
   3   0   0      153.91      225.75     12.95 o 
  -3   0  -1     1233.32     1324.59    111.78 o 
   3   0   2      323.65      370.89     16.67 o 
  -3   0  -3     4018.19     3949.09    562.11 o 
   3   0   4     1664.13     1632.44    223.85 o 
   3   0   5     1264.59     1049.30     28.46 o 
   3   0   6     2849.97     2772.93    224.47 o 
  -3   0  -7    13845.37    14603.11   2462.39 o 
  -3   0  -8     1237.91     1360.08     63.42 o 
   3   0   9     5026.58     5036.66   1426.33 o 
  -3   0 -10     1044.72      865.96    243.05 o 
   3   0  11     1975.71     1794.60    355.17 o 
  -3   0 -12      558.35      479.95     75.41 o 
   3   0  13      814.27      940.82     98.26 o 
  -3   0 -14      354.16      443.96     93.60 o 
   3   0  15      506.51      430.19     68.29 o 
   3   0  16     1764.56       59.91    399.63 o 
   3   0  17     2074.64     2469.97    105.70 o 
   3   0  18      702.07      779.29     70.15 o 
   3   0  19     1114.53     1080.45     65.79 o 
   3   0  20     1651.34     1652.45    417.83 o 
   3   0  21      322.98      310.72    108.58 o 
   3   0  22       30.42       32.93     25.89 o 
   3   0  23      230.76      228.01     40.13 o 
   3   0  24      174.50      125.94     41.00 o 
  -3   1  26      105.19       88.20     48.37 o 
  -3   1  25      442.57      468.39     68.21 o 
  -3   1  24     1415.66     1537.90    299.82 o 
  -3   1  23      725.89      655.57     93.09 o 
  -3   1  22      719.66      612.50    178.74 o 
  -3   1  21     1922.85     1711.59    304.93 o 
  -3   1  20     1786.71     1336.81    211.46 o 
  -3   1  19     1980.16     1825.72     54.44 o 
  -3   1  18      841.84      768.18    119.43 o 
  -3   1  17      979.25      843.88    164.93 o 
  -3   1  16     1776.13     1512.15    134.09 o 
  -3   1  15     2957.33     2818.62    103.69 o 
  -3   1  14     2294.79     2056.08    549.31 o 
  -3   1  13     3712.95     3460.24    905.87 o 
   3   1 -12     3648.18     5530.05    123.44 o 
   3   1 -11     1754.31     1800.78     67.97 o 
   3   1 -10     2887.16     3970.41     95.01 o 
   3   1  -9     7174.01     9597.16    139.24 o 
   3   1  -8     3855.83     5411.82     98.63 o 
   3   1  -7      246.19      261.81     21.68 o 
   3   1  -6     1310.15     1683.04     48.29 o 
  -3   1   5     7883.86     8543.99   1008.82 o 
  -3   1   4     5147.77     5284.98     76.95 o 
  -3   1   3     3730.52     3651.59     62.09 o 
  -3   1   2     1622.54     1542.78     40.26 o 
  -3   1   1    18239.80    18868.72    402.51 o 
   3   1   0    31583.92    31912.85    265.96 o 
   3   1   1     2802.11     2630.70     35.61 o 
  -3   1  -2     4554.15     4814.16     56.92 o 
  -3   1  -3     3123.46     3252.04     65.94 o 
  -3   1  -4    11025.74     8728.18     87.11 o 
  -3   1  -5     1592.06     1351.62     35.86 o 
  -3   1  -6      208.10      241.43     16.65 o 
  -3   1  -7     2248.52     2217.41     57.41 o 
   3   1   8     7248.36     7658.90   1146.31 o 
   3   1   9     2598.28     2885.55    366.97 o 
   3   1  10     2459.07     2448.45    506.52 o 
  -3   1 -11     2211.76     2182.71     67.74 o 
  -3   1 -12     3734.15     3311.05     84.74 o 
  -3   1 -13     1498.13     1323.15     19.28 o 
   3   1  14     4769.06     5923.20    292.75 o 
   3   1  15     1579.01     1617.65    197.08 o 
   3   1  16      622.14      575.58     55.91 o 
   3   1  17      711.15      700.92     62.71 o 
   3   1  18     3219.79     4191.76    150.42 o 
   3   1  19     1078.78      954.80     77.22 o 
   3   1  20     2094.93     2338.10    120.41 o 
   3   1  21      429.03      340.71     53.41 o 
   3   1  22     1043.22     1268.61     96.42 o 
   3   1  23      904.68      966.63     88.76 o 
   3   1  24      744.67      892.03     86.68 o 
  -3   2  25      705.96      701.78     78.93 o 
  -3   2  23      279.94      374.69     57.55 o 
  -3   2  22      149.95      124.40     41.49 o 
  -3   2  21      513.33      506.24     59.55 o 
  -3   2  20      650.19      774.54     70.44 o 
  -3   2  19     1174.86      979.61     76.38 o 
  -3   2  18     1053.02      812.26    227.19 o 
  -3   2  17      435.53      357.97    100.96 o 
  -3   2  16     1286.42     1149.61    117.74 o 
  -3   2  15      555.80      475.71     25.30 o 
  -3   2  14      321.92      246.74     39.35 o 
  -3   2  13      446.61      391.61     52.00 o 
  -3   2  12     1419.54     1392.78     36.48 o 
  -3   2  11      313.54      320.36     17.40 o 
  -3   2  10      655.38      651.33    137.17 o 
  -3   2   9     2126.80     2247.44    624.79 o 
  -3   2   8      687.33      544.42    133.44 o 
  -3   2   7      406.11      438.12     67.62 o 
  -3   2   6      807.21      751.01     35.09 o 
  -3   2   5     2784.14     2842.08    672.00 o 
  -3   2   4      113.82      104.24     20.59 o 
  -3   2   3     3707.71     3483.09    353.55 o 
  -3   2   2     3632.68     3523.67    574.18 o 
  -3   2   1    10752.23    10798.61   1111.58 o 
  -3   2   0    12405.27    11661.48   1168.04 o 
   3   2   1     2584.79     2734.69    122.59 o 
  -3   2  -2     3586.39     3440.10    279.72 o 
  -3   2  -3       74.63       69.32     10.84 o 
   3   2   4     2295.82     2313.53    168.26 o 
  -3   2  -5     1155.31      942.09     35.61 o 
   3   2   6      518.97      440.79     25.10 o 
  -3   2  -7      575.54      491.12     45.38 o 
  -3   2  -8     2262.07     2109.99    159.51 o 
   3   2   9      877.27      647.27     46.93 o 
  -3   2 -10      624.36      436.89     42.67 o 
  -3   2 -11     2460.62     1928.81    207.68 o 
   3   2  12      386.52      409.30     26.59 o 
   3   2  13      250.97      258.58     27.87 o 
   3   2  14      768.25      668.42    119.11 o 
   3   2  15     1783.07     2039.09     97.82 o 
   3   2  16      291.13      339.36     46.28 o 
   3   2  17      661.97      598.65     59.49 o 
   3   2  18     1087.96     1335.59     88.32 o 
   3   2  19      564.00      643.63     66.49 o 
   3   2  20      804.24     1111.63     86.31 o 
   3   2  21      211.36      236.12     48.83 o 
   3   2  22      203.06      250.43     51.88 o 
   3   2  23      185.39      247.51     53.10 o 
   3   2  24      850.57     1148.30     96.55 o 
  -3   3  25      421.32      581.05     73.11 o 
  -3   3  24      961.62     1188.47     94.33 o 
  -3   3  23      397.42      345.57     54.88 o 
  -3   3  22      491.93      508.53     62.73 o 
  -3   3  21      844.92      960.41     79.45 o 
  -3   3  20     1694.02     1747.57    100.92 o 
  -3   3  19      486.65      541.53     58.66 o 
  -3   3  18     1073.44      788.07    449.79 o 
  -3   3  17      924.15     1102.01     73.95 o 
  -3   3  16     1155.88     1426.12     80.18 o 
  -3   3  15     1799.72     1785.68     85.90 o 
  -3   3  14     3378.52     4324.35    126.83 o 
  -3   3  13     2447.43     2678.19     96.58 o 
  -3   3  12     2411.44      480.26    884.56 o 
   3   3 -11     1961.48      132.27    540.44 o 
  -3   3  10     3122.21       91.14    646.71 o 
  -3   3   9     3960.63       94.55    721.11 o 
  -3   3   8     2820.15      123.57    627.83 o 
   3   3  -7     1245.33      250.39    523.06 o 
  -3   3   6     5531.81     4218.63   1824.59 o 
   3   3  -5     6533.59     5873.96    605.65 o 
  -3   3   4     1881.10     1661.88    307.47 o 
   3   3  -3     3056.11     3107.00    234.47 o 
  -3   3   2     6674.95     5985.02    627.62 o 
   3   3  -1    10965.55    11223.19    918.94 o 
  -3   3   0    18542.55    15848.42   1852.70 o 
   3   3   1     4539.50     4827.95    294.49 o 
   3   3   2     3783.62     3797.92    416.52 o 
  -3   3  -3     1750.20     1532.42    140.50 o 
  -3   3  -4     8657.73     6672.72   1158.92 o 
  -3   3  -5     3041.22     2755.75    544.50 o 
   3   3   6     1971.56     1310.63    577.51 o 
  -3   3  -7     2266.36      670.75   1027.71 o 
   3   3   8     5368.93       93.46    768.07 o 
  -3   3  -9     1820.52       97.53    487.49 o 
   3   3  10     3253.74       73.07    570.65 o 
   3   3  11     1952.18       63.37    432.17 o 
   3   3  12     2548.11       88.57    521.34 o 
   3   3  13     1830.88      122.59    506.25 o 
   3   3  14     3146.53      157.40    702.84 o 
   3   3  15      752.75      121.68    314.15 o 
  -3   3 -16      564.42      557.92     33.94 o 
   3   3  17      664.07      585.34     60.22 o 
   3   3  18      535.14      700.12     67.12 o 
   3   3  19     1296.32     1260.22     90.74 o 
   3   3  20      715.98      712.74     71.52 o 
   3   3  21      418.36      531.56     66.94 o 
   3   3  22      583.70      710.18     74.45 o 
   3   3  23      637.21      598.61     73.75 o 
  -3   4  24      363.77      439.59     66.33 o 
  -3   4  23       92.22      111.38     41.82 o 
  -3   4  22      226.59      267.99     51.50 o 
  -3   4  21      216.44      249.06     44.79 o 
  -3   4  20      321.33      395.79     51.57 o 
  -3   4  19      128.23      113.84     36.78 o 
  -3   4  18      496.42      510.18     54.60 o 
  -3   4  17       70.49       95.16     26.99 o 
  -3   4  16      223.68      233.81     37.38 o 
  -3   4  15      653.07      571.26    212.44 o 
  -3   4  14      808.30      692.17    152.06 o 
   3   4 -13      973.17      896.50    178.24 o 
  -3   4  12      678.82      669.05     43.60 o 
  -3   4  11     1552.89     1435.76    186.60 o 
  -3   4  10      144.51      165.85     27.46 o 
   3   4  -9      695.56      666.22    107.82 o 
   3   4  -8     1517.14     1428.32    119.51 o 
  -3   4   7      209.39      220.00     25.16 o 
   3   4  -6      174.98      183.59     23.37 o 
   3   4  -5      603.10      537.54     42.75 o 
  -3   4   4      899.51      740.37    144.60 o 
   3   4  -3      516.60      519.73     34.69 o 
  -3   4   2      984.63      897.71    113.76 o 
  -3   4   1      985.13       38.79    282.52 o 
  -3   4   0     1026.54      110.27    396.45 o 
   3   4   1      930.79      877.39    141.10 o 
  -3   4  -2      887.19      888.74    119.36 o 
  -3   4  -3      854.21      823.36     64.22 o 
   3   4   4      510.77      504.22     40.24 o 
  -3   4  -5      210.01      194.64     25.63 o 
  -3   4  -6      277.80      239.12     28.18 o 
   3   4   7     1731.48     1640.42    151.11 o 
  -3   4  -8      493.91      476.46     37.73 o 
  -3   4  -9      200.69      172.23     16.78 o 
   3   4  10     1346.32     1274.75    157.53 o 
   3   4  11      839.21      918.95    194.57 o 
   3   4  12     1015.48      863.63    120.34 o 
   3   4  13      693.66      572.86     96.14 o 
   3   4  14      378.58      381.80     45.41 o 
   3   4  15      183.06      159.07     30.76 o 
   3   4  16      120.34      195.40     41.38 o 
   3   4  17      473.34      415.11     54.91 o 
   3   4  18      236.95      211.05     47.13 o 
   3   4  19      452.02      503.34     64.11 o 
   3   4  20      449.23      535.34     68.43 o 
   3   4  21      226.83      240.40     51.05 o 
  -3   5  22      296.93      295.41     53.74 o 
  -3   5  21      571.91      623.65     69.34 o 
  -3   5  20      431.66      456.47     53.06 o 
   3   5 -19      982.91     1065.33     73.01 o 
   3   5 -18      624.64      599.11    126.06 o 
   3   5 -17      540.81      522.28     50.27 o 
  -3   5  16      493.33      462.34     46.83 o 
   3   5 -15      593.93      572.77     49.97 o 
  -3   5  14     1363.95     1623.08    251.63 o 
   3   5 -13     1458.47     1437.99     67.30 o 
   3   5 -12      520.09      473.24     39.96 o 
   3   5 -11     1334.55     1409.46     64.55 o 
   3   5 -10     4456.22     4536.78    108.46 o 
  -3   5   9     1450.78     1344.72     59.93 o 
  -3   5   8     1986.51     2004.32    109.21 o 
  -3   5   7      981.26      999.46     50.80 o 
  -3   5   6     1339.47     1392.74     59.29 o 
  -3   5   5     2687.74     2614.37     80.34 o 
  -3   5   4     3239.03     2875.35    228.03 o 
  -3   5   3      633.94      611.77     42.47 o 
   3   5  -2     2330.76     2521.97    128.42 o 
   3   5  -1     1882.17     1909.70     66.31 o 
  -3   5   0     2910.01     2685.09    352.36 o 
   3   5   1     2285.26     2309.33    192.03 o 
   3   5   2      912.72     1023.13     42.25 o 
   3   5   3     1986.59     1986.18     79.08 o 
   3   5   4     4663.70     4701.46     77.07 o 
   3   5   5     1059.98      986.00     32.27 o 
  -3   5  -6     1664.72     1753.51     78.98 o 
  -3   5  -7     1211.46     1329.16     70.84 o 
  -3   5  -8     1514.27     1614.99     78.86 o 
  -3   5  -9     3340.75     3339.33    113.61 o 
  -3   5 -10     2031.30     1845.93    253.28 o 
  -3   5 -11      374.36      371.54     60.12 o 
  -3   5 -12     1327.26     1325.04     90.53 o 
  -3   5 -13      840.67      885.92     37.11 o 
   3   5  18     1509.48     1873.31    115.02 o 
   3   5  19      272.45      283.40     57.58 o 
   3   5  20      541.16      629.24     76.34 o 
   3   6 -16      526.66      558.72     47.58 o 
   3   6 -15      343.60      318.82     38.27 o 
   3   6 -14      306.90      314.53     36.43 o 
   3   6 -13      199.41      199.94     30.42 o 
   3   6 -12      611.49      646.40     46.64 o 
  -3   6  10      220.07      200.25     28.47 o 
  -3   6   9      162.60      143.76     24.21 o 
  -3   6   8      459.30      503.91     40.12 o 
  -3   6   7      685.58      852.30     50.66 o 
  -3   6   6     1864.63     2000.47     75.84 o 
  -3   6   5      190.62      203.15     28.25 o 
  -3   6   4      434.16      492.41     39.21 o 
   3   6  -3      561.98      595.76     42.88 o 
  -3   6   2      287.89      293.30     38.10 o 
  -3   6   1      751.28      883.03     48.87 o 
   3   6   0      654.91      606.03     40.24 o 
   3   6   1      385.72      380.30     51.31 o 
   3   6   2      943.99     1033.41    109.02 o 
   3   6   3      361.69      352.08     31.26 o 
   3   6   4      320.28      305.23     25.10 o 
  -3   6  -5     1291.79     1340.56     44.08 o 
  -3   6  -6      860.22     1063.59     68.26 o 
  -3   6  -7      690.92      721.28     57.17 o 
  -3   6  -8      264.13      248.30     39.26 o 
  -3   6  -9      216.40      214.21     37.42 o 
  -3   6 -10      498.98      559.26     54.71 o 
  -3   6 -11      667.09      684.44     60.65 o 
  -3   6 -12      293.74      282.62     44.53 o 
  -3   6 -13      199.76      246.04     40.95 o 
  -3   6 -14      465.26      507.77     57.30 o 
  -3   6 -15      478.33      509.28     57.79 o 
  -3   6 -16      160.75      100.21     34.42 o 
  -3   6 -17      171.63      259.39     46.37 o 
  -3   7  10     1688.68     1758.61     74.76 o 
  -3   7   9      825.98      788.59     54.88 o 
  -3   7   8      674.04      618.26     98.10 o 
   3   7  -7     1082.31     1114.10     63.78 o 
   3   7  -6      809.25      902.91     57.90 o 
   3   7  -5      530.85      561.34     46.31 o 
  -3   7   4     1556.45     1556.57    124.35 o 
  -3   7   3      968.78      957.07     58.19 o 
  -3   7   2     1569.56     1935.50     78.89 o 
  -3   7   1      976.28     1137.56     59.88 o 
   3   7   0     1607.98     1850.35     73.98 o 
   3   7   1     1516.11     1775.03     70.34 o 
   3   7   2      894.15      955.18     79.59 o 
  -3   7  -3      803.54      869.61     64.84 o 
  -3   7  -4      974.21      894.02     65.12 o 
  -3   7  -5      734.33      711.97     59.76 o 
  -3   7  -6      888.91      925.98     69.61 o 
  -3   7  -7      416.55      514.73     53.07 o 
  -3   7  -8      651.09      637.84     59.96 o 
  -3   7  -9     1273.04     1205.76     80.16 o 
  -3   7 -10     1390.29     1589.91     93.10 o 
  -3   7 -11      210.11      229.19     42.77 o 
  -3   7 -12      573.51      633.77     65.22 o 
  -3   7 -13     1012.36      923.75     75.91 o 
  -3   7 -14      789.37      718.46     70.56 o 
  -3   7 -15      110.50       64.27     40.60 o 
   3   8 -11      325.24      305.90     42.74 o 
   3   8 -10      105.73       87.34     37.65 o 
   3   8  -9      358.20      482.85     50.82 o 
   3   8  -8      241.02      255.80     40.47 o 
   3   8  -7      808.42      900.40     64.65 o 
   3   8  -6      148.82      196.56     33.64 o 
   3   8  -5      864.73      877.62     59.72 o 
  -3   8   4      189.63      241.97     35.19 o 
  -3   8   3      505.02      575.73     50.62 o 
  -3   8   2      142.05      189.41     35.36 o 
  -3   8   1      196.01      223.20     38.94 o 
  -3   8   0      101.62      101.71     30.38 o 
  -3   8  -1      263.70      330.01     45.37 o 
  -3   8  -2      426.49      458.54     52.84 o 
  -3   8  -3      337.72      322.57     44.92 o 
  -3   8  -4      587.77      557.46     59.19 o 
  -3   8  -5      138.43      245.63     43.61 o 
  -3   8  -6      584.18      603.75     61.13 o 
  -3   8  -7      301.58      322.30     50.51 o 
  -3   8  -8      308.60      332.54     49.14 o 
  -3   8  -9      101.28       95.92     39.76 o 
  -3   8 -10      363.78      353.97     50.82 o 
  -4  -8  11     1124.53     1183.05     96.35 o 
  -4  -8  10      305.18      301.20     71.11 o 
  -4  -8   9      500.50      472.59     70.20 o 
  -4  -8   8      283.03      233.78     57.10 o 
  -4  -8   7      687.65      828.29     84.58 o 
  -4  -8   6      279.97      254.84     55.84 o 
  -4  -8   5      846.59      777.93    160.23 o 
  -4  -8   4     1017.41      953.14     83.44 o 
  -4  -8   3      490.55      505.81    108.66 o 
  -4  -8   2      419.54      457.60     77.03 o 
  -4  -8   1      732.74      848.70     76.03 o 
  -4  -8   0      732.75      787.53     80.60 o 
  -4  -8  -1      677.22      707.94     71.03 o 
  -4  -8  -2      496.69      555.27     62.16 o 
  -4  -8  -3      855.59      943.70     90.05 o 
  -4  -8  -4      940.14     1024.52     93.46 o 
  -4  -8  -5      477.97      595.00     80.10 o 
  -4  -8  -6      514.92      610.08     80.63 o 
  -4  -8  -7      369.24      390.72     71.51 o 
  -4  -8  -8      487.88      630.39     81.57 o 
  -4  -8  -9      484.30      517.02     78.39 o 
  -4  -7  16      116.70      265.01     55.17 o 
  -4  -7  15      512.66      489.69     63.61 o 
  -4  -7  14      366.61      393.13     63.75 o 
  -4  -7  13      373.69      495.70    138.27 o 
  -4  -7  12      440.61      465.90     65.55 o 
  -4  -7  11      577.36      563.29    134.41 o 
  -4  -7  10      545.23      583.43     68.83 o 
  -4  -7   9      101.02       99.68     45.88 o 
  -4  -7   8      118.81      135.40     49.31 o 
  -4  -7   7      345.00      382.04     55.59 o 
  -4  -7   6      347.17      424.69     62.87 o 
  -4  -7   5      270.41      327.18     56.95 o 
  -4  -7   4      143.09       38.50     44.72 o 
  -4  -7   3      636.01      664.58     67.08 o 
  -4  -7   2      414.01      463.95     63.90 o 
  -4  -7   1      565.15      560.39     64.66 o 
  -4  -7   0      881.73      802.20     77.67 o 
  -4  -7  -1      430.18      451.99     63.23 o 
  -4  -7  -2     1144.55     1160.29     89.47 o 
  -4  -7  -3      115.17      162.09     48.94 o 
  -4  -7  -4      357.13      410.32     60.90 o 
  -4  -7  -5      283.45      261.69     53.66 o 
  -4  -7  -6      629.38      625.65     72.95 o 
  -4  -7  -7       71.44       76.76     48.50 o 
  -4  -7  -8      147.46      152.63     53.83 o 
  -4  -7  -9      377.87      435.56     65.03 o 
  -4  -7 -10      981.86     1056.75     89.00 o 
  -4  -7 -11      319.30      354.87     60.52 o 
  -4  -7 -12      274.09      413.00     66.91 o 
  -4  -7 -13      357.17      358.56     65.55 o 
  -4  -6  19      568.26      578.70     93.22 o 
  -4  -6  18      438.19      433.45     68.87 o 
  -4  -6  17      251.57      338.24    106.28 o 
  -4  -6  16      498.22      439.79     65.20 o 
  -4  -6  15     1295.90     1519.81    280.38 o 
  -4  -6  14      890.79      885.72    135.52 o 
  -4  -6  13      122.16      148.05     46.31 o 
  -4  -6  12     1207.80     1245.68    109.52 o 
  -4  -6  11     1738.01     1911.40    290.14 o 
  -4  -6  10     1366.65     1617.74     88.37 o 
   4  -6  -9     1429.53     1471.93    166.32 o 
   4  -6  -8      867.38      957.33     64.40 o 
   4  -6  -7     1313.31     1194.31     65.63 o 
  -4  -6   6     1200.11     1327.73     70.44 o 
  -4  -6   5     1873.82     1942.14     79.21 o 
  -4  -6   4      671.68      617.50     52.46 o 
  -4  -6   3     1073.62      996.92     88.91 o 
   4  -6  -2      349.12      371.92     37.42 o 
  -4  -6   2      382.15      408.58     51.84 o 
   4  -6  -1      600.71      670.89     98.29 o 
  -4  -6   1     2717.90     2770.16    115.76 o 
   4  -6   0     1147.13     1209.73     43.61 o 
  -4  -6   0     2281.85     2318.74    103.99 o 
   4  -6   1        9.84       11.32     10.29 o 
  -4  -6  -1      783.54      772.34     68.44 o 
  -4  -6  -2      589.11      629.18     59.97 o 
  -4  -6  -3     1014.15     1084.55     79.36 o 
  -4  -6  -4     1418.53     1445.11     85.07 o 
   4  -6   5     1496.74     1651.71     87.70 o 
   4  -6   6      752.58      756.97     62.15 o 
   4  -6   7      989.73     1040.86     74.57 o 
   4  -6   8     1308.37     1352.28     82.58 o 
   4  -6   9     1628.53     1579.89    116.15 o 
   4  -6  10     1257.02     1314.44     83.12 o 
   4  -6  11     1711.58     1815.35    100.49 o 
   4  -6  12      162.36      162.24     46.47 o 
   4  -6  13     1264.87     1280.35     89.20 o 
   4  -6  14      630.10      596.05     71.42 o 
  -4  -6 -14      810.35      937.05     75.80 o 
  -4  -6 -15      532.77      621.92     70.05 o 
   4  -6  16      163.40      111.55     53.64 o 
   4  -6  17       41.44       92.64     46.51 o 
  -4  -5  21       33.50      -21.73    119.96 o 
  -4  -5  20      454.36      396.70     66.60 o 
  -4  -5  19       48.32       62.43     48.47 o 
  -4  -5  18      374.46      364.85    100.60 o 
  -4  -5  17      381.26      396.88     54.59 o 
  -4  -5  16       31.31       27.09     37.12 o 
  -4  -5  15      732.53      720.36     61.91 o 
  -4  -5  14      107.13       81.43     39.23 o 
  -4  -5  13      179.62      200.68     63.51 o 
  -4  -5  12      379.80      324.77     61.20 o 
  -4  -5  11      170.13      167.81     35.38 o 
  -4  -5  10     1275.76     1237.65    106.19 o 
   4  -5  -9      721.13      687.31     51.27 o 
  -4  -5   8     1052.63     1016.90     59.18 o 
  -4  -5   7     1290.64     1205.22    105.59 o 
  -4  -5   6      920.57      987.27     90.70 o 
   4  -5  -5       77.80       74.67     20.89 o 
   4  -5  -5     1370.11     1400.69     70.11 o 
   4  -5  -4        9.15       16.88     16.13 o 
   4  -5  -4      258.21      239.98     42.23 o 
   4  -5  -3       55.77       66.29     18.93 o 
  -4  -5   3      855.23      813.31     54.64 o 
  -4  -5   2      388.19      399.83     33.92 o 
  -4  -5   2      479.39      525.19     73.26 o 
  -4  -5   1      236.73      254.12     28.63 o 
  -4  -5   1      529.58      565.30     53.24 o 
  -4  -5   0      174.66      161.13     28.60 o 
  -4  -5   0      606.93      739.29     58.92 o 
  -4  -5  -1       63.90       67.60     13.79 o 
  -4  -5  -1      795.99      787.27     62.12 o 
  -4  -5  -2      549.16      544.70     90.05 o 
  -4  -5  -3      138.89      131.32     34.34 o 
   4  -5   4      830.26      825.94     55.99 o 
   4  -5   5     1554.00     1490.22    130.95 o 
   4  -5   6      880.10      919.37    139.86 o 
   4  -5   7      779.59      741.14     61.19 o 
   4  -5   8     1158.76     1286.55     76.52 o 
   4  -5   9     1696.29     1664.70     92.18 o 
   4  -5  10      252.91      208.26     41.71 o 
   4  -5  11      313.67      359.62     49.62 o 
   4  -5  12      259.83      270.03     46.88 o 
   4  -5  13        3.15      -19.08     32.42 o 
   4  -5  13      183.50      178.01     43.43 o 
   4  -5  14      883.14      946.21     72.74 o 
   4  -5  15        2.67       18.97     36.59 o 
  -4  -5 -15       75.49       64.87     36.68 o 
   4  -5  16      180.38      192.66     47.65 o 
  -4  -5 -16      229.16      283.32     46.55 o 
   4  -5  17       69.73       76.28     41.04 o 
   4  -5  18       49.59       79.93     49.18 o 
   4  -5  19      400.00      454.62     66.22 o 
  -4  -4  23      406.72      389.22     67.14 o 
  -4  -4  22      775.81      826.14     99.35 o 
  -4  -4  21     1029.62     1076.46    289.31 o 
  -4  -4  20      559.61      571.90     66.40 o 
  -4  -4  19     1139.48     1104.36    119.51 o 
  -4  -4  18     1262.88     1379.24    128.59 o 
  -4  -4  17      278.58      293.58     44.22 o 
  -4  -4  16      645.92      557.84     71.47 o 
  -4  -4  15     2205.07     2129.02    237.99 o 
  -4  -4  14     2430.87     2456.75    188.89 o 
  -4  -4  13      695.20      710.71     89.77 o 
  -4  -4  12      683.75      796.38     59.67 o 
  -4  -4  12     2016.98     1972.00    120.05 o 
  -4  -4  11     1484.87     1518.53    103.91 o 
  -4  -4  10     1768.82     1962.21    101.25 o 
  -4  -4   9      415.69      474.57     43.89 o 
  -4  -4   9     1720.11     1840.02     76.03 o 
  -4  -4   8     1511.22     1482.00     71.29 o 
  -4  -4   7     1366.24     1385.59     65.58 o 
   4  -4  -6      842.37     1132.90     53.18 o 
  -4  -4   6     2690.57     2738.32    130.65 o 
  -4  -4   5      227.67      253.22     26.36 o 
   4  -4  -5      635.56      587.76     43.03 o 
   4  -4  -4      666.59      662.85     37.62 o 
  -4  -4   4     2111.42     2204.85     81.24 o 
   4  -4  -3       75.25       69.17     36.58 o 
  -4  -4   3      127.29      188.28     29.94 o 
   4  -4  -2     1095.79     1109.36     45.81 o 
  -4  -4   2     2250.46     2343.31     82.28 o 
   4  -4  -1      254.28      255.40     27.53 o 
  -4  -4   1     2911.19     3309.99    100.33 o 
   4  -4   0     1581.73     1701.64     64.93 o 
  -4  -4   0     2073.22     2093.17     76.40 o 
  -4  -4  -1     2419.16     2789.95     91.96 o 
   4  -4   2       64.24       47.66      4.94 o 
  -4  -4  -2      166.62      198.11     32.44 o 
  -4  -4  -3      755.51      862.00     55.30 o 
  -4  -4  -3     1828.33     2063.54     79.46 o 
  -4  -4  -4      212.22      232.40     32.69 o 
   4  -4   4      718.45      619.81     45.80 o 
  -4  -4  -5      991.87     1030.70     61.95 o 
  -4  -4  -5     2731.34     2725.04     89.11 o 
  -4  -4  -6      683.64      734.45     55.16 o 
   4  -4   6      771.67      783.29     50.34 o 
  -4  -4  -7      213.94      304.57     40.41 o 
   4  -4   7     2080.99     2194.35    114.06 o 
   4  -4   8     1544.77     1634.30     74.11 o 
   4  -4   9     1576.44     1612.43     82.39 o 
  -4  -4 -10      740.95      631.68     46.01 o 
   4  -4  10      938.14      959.65     61.08 o 
  -4  -4 -11      684.13      678.06     49.84 o 
   4  -4  11     1960.19     1914.00     84.58 o 
  -4  -4 -12      457.05      418.64     25.86 o 
   4  -4  12      466.23      426.76     45.54 o 
  -4  -4 -13      874.48      823.74     34.59 o 
   4  -4  13     2495.43     2586.94     99.77 o 
  -4  -4 -14     1082.28     1100.41     32.88 o 
   4  -4  14     1329.52     1280.46     73.36 o 
   4  -4  15       11.08        3.08     32.12 o 
  -4  -4 -15     1118.70     1102.14     65.49 o 
  -4  -4 -16       68.80       79.56     24.52 o 
   4  -4  16      336.24      341.60     53.34 o 
  -4  -4 -17      563.79      527.01     42.55 o 
   4  -4  17     1104.21     1106.45     82.51 o 
   4  -4  18      458.98      516.18     64.31 o 
   4  -4  19      570.74      689.92     72.30 o 
   4  -4  20      709.52      579.67     76.44 o 
  -4  -3  25      290.48      347.04     61.92 o 
  -4  -3  24      810.45      706.60     86.14 o 
  -4  -3  23      129.33      150.41     47.63 o 
  -4  -3  22      128.17      102.36     63.91 o 
  -4  -3  21      535.74      470.52     90.49 o 
  -4  -3  20      339.99      287.80     58.24 o 
  -4  -3  19      203.24      225.98     19.91 o 
  -4  -3  19      226.80      167.18     46.50 o 
  -4  -3  18       99.59       78.56     35.34 o 
  -4  -3  17      245.72      279.04     34.68 o 
  -4  -3  16      949.20     1034.03    177.93 o 
  -4  -3  15      893.91      915.28     58.25 o 
  -4  -3  14     1529.27     1592.06    228.45 o 
  -4  -3  13      118.60       99.11     26.65 o 
  -4  -3  12     1165.54     1255.68     60.96 o 
  -4  -3  11     1299.91     1345.98     86.38 o 
  -4  -3  10       57.02       75.28     21.46 o 
  -4  -3  10      920.81      936.20     76.44 o 
  -4  -3   9      329.72      275.94     30.80 o 
   4  -3  -9      372.27      377.56     34.36 o 
  -4  -3   8        1.27       34.17     16.90 o 
  -4  -3   8      666.31      774.90     80.85 o 
  -4  -3   7      675.78      755.12     43.69 o 
  -4  -3   7     1997.27     2031.20     85.67 o 
   4  -3  -6       26.56       27.91     12.69 o 
  -4  -3   6      388.70      421.55     35.03 o 
   4  -3  -5      104.46      104.60     15.97 o 
  -4  -3   5      287.02      308.33     30.22 o 
   4  -3  -4      419.15      459.72     27.77 o 
  -4  -3   4     1225.71     1312.85    155.15 o 
  -4  -3   3      472.69      536.85     30.20 o 
  -4  -3   3      485.43      671.39     38.32 o 
  -4  -3   2        5.14       45.89     18.10 o 
  -4  -3   2     7171.01     8058.19    135.28 o 
   4  -3  -1     1102.20     1251.33     48.26 o 
  -4  -3   1     2543.37     2622.89     75.62 o 
  -4  -3   0      812.99      811.25     41.92 o 
  -4  -3   0     2851.91     3189.56     84.56 o 
   4  -3   1     4026.01     4519.83     96.59 o 
  -4  -3  -1     4038.92     4573.36     94.62 o 
  -4  -3  -2       10.67       18.38     11.95 o 
  -4  -3  -2      943.90     1019.65     51.22 o 
  -4  -3  -3      447.31      484.11     38.01 o 
  -4  -3  -3     1159.87     1278.86     55.53 o 
  -4  -3  -4       94.92      120.56     22.43 o 
  -4  -3  -4      267.72      239.64     28.13 o 
  -4  -3  -5      211.50      256.61     31.18 o 
  -4  -3  -5      254.07      249.73     29.06 o 
  -4  -3  -6      689.91      721.34     49.03 o 
  -4  -3  -6     1869.54     1972.07     69.83 o 
  -4  -3  -7      381.06      435.23     41.54 o 
  -4  -3  -7      387.31      373.22     32.35 o 
  -4  -3  -8       20.82       35.10     16.36 o 
   4  -3   8      589.95      558.33     43.22 o 
  -4  -3  -9      499.39      491.45     26.89 o 
   4  -3   9      575.40      646.33     44.23 o 
  -4  -3 -10      215.51      227.31     21.74 o 
   4  -3  10     1926.78     1953.70     76.66 o 
   4  -3  11      598.01      584.18     45.38 o 
  -4  -3 -11      783.25      825.88     45.06 o 
  -4  -3 -12       46.69       41.19     21.48 o 
  -4  -3 -12      131.36      140.70     22.71 o 
  -4  -3 -13      677.21      622.19     78.90 o 
  -4  -3 -13     1256.79     1207.92     57.59 o 
   4  -3  14       85.72       89.16     20.75 o 
   4  -3  14     1545.60     1519.28     87.02 o 
  -4  -3 -15      521.02      491.84     37.41 o 
   4  -3  15      525.77      649.06     95.06 o 
  -4  -3 -16       49.87       49.58     13.95 o 
   4  -3  16      384.81      411.45     40.15 o 
  -4  -3 -17       32.24       50.33     16.34 o 
   4  -3  17       91.21       90.06     32.00 o 
   4  -3  18       14.99       38.54     35.01 o 
   4  -3  18      335.70      408.36     51.66 o 
   4  -3  19      601.40      628.73     61.72 o 
   4  -3  20      285.63      337.05     53.78 o 
   4  -3  21       48.08       41.92     38.78 o 
   4  -3  21      107.71       82.77     44.07 o 
   4  -3  22      120.16      142.65     50.40 o 
   4  -3  23      219.59      242.79     59.08 o 
   4  -3  23      911.51     1053.67     85.69 o 
  -4  -2  25     1503.77     1430.41    106.55 o 
  -4  -2  24      512.04      448.41     92.57 o 
  -4  -2  23      639.00      632.62     81.48 o 
  -4  -2  22     1123.85      941.43     73.44 o 
  -4  -2  21      781.69      867.62     93.39 o 
  -4  -2  20      596.45      474.08    101.15 o 
  -4  -2  19      646.59      667.31    127.44 o 
  -4  -2  18      582.10      520.76     22.19 o 
  -4  -2  18     1348.80     1301.90     76.47 o 
  -4  -2  17      194.26      270.08     27.61 o 
  -4  -2  16      554.06      484.23    142.19 o 
  -4  -2  15     2111.87     2115.20    111.41 o 
   4  -2 -14     2894.03     2928.30    303.75 o 
  -4  -2  13     3502.76     3784.46    561.21 o 
   4  -2 -12     1310.68     1261.40     64.80 o 
  -4  -2  12     1380.14     1256.90    178.89 o 
   4  -2 -11      180.06      293.03     32.08 o 
  -4  -2  11     3357.74     3584.38    595.09 o 
   4  -2 -10      716.96      736.02     45.96 o 
  -4  -2  10     3284.43     3380.02    177.37 o 
   4  -2  -9     4125.31     3985.80    224.43 o 
  -4  -2   8     3290.99     2986.27     79.11 o 
   4  -2  -8     3509.53     3486.96     93.26 o 
  -4  -2   7      204.09      243.21     23.23 o 
  -4  -2   7     5003.69     4887.76    167.99 o 
  -4  -2   6     2234.69     2404.87    130.12 o 
  -4  -2   6     4448.67     4511.99     81.18 o 
   4  -2  -5      956.41     1056.43     43.27 o 
  -4  -2   5    10505.38    11355.30    133.96 o 
   4  -2  -4     5157.30     5343.27     95.80 o 
  -4  -2   4     6115.35     6540.61     93.69 o 
  -4  -2   3     5278.28     5576.98    146.14 o 
  -4  -2   3    15105.57    16658.68    158.64 o 
  -4  -2   2     7285.90     7783.11     91.36 o 
  -4  -2   2     8143.22     8941.66    109.21 o 
  -4  -2   1     4367.38     4939.08     70.00 o 
  -4  -2   1    36567.49    38816.20    249.21 o 
  -4  -2   0    17327.53    18266.32    126.65 o 
  -4  -2   0    25421.15    27116.31    196.87 o 
  -4  -2  -1      471.63      538.43     21.49 o 
  -4  -2  -1    13917.97    14842.24    157.65 o 
  -4  -2  -2     5375.42     5835.05    107.39 o 
  -4  -2  -2    14900.85    15706.54    157.31 o 
  -4  -2  -3      488.37      529.47     35.19 o 
  -4  -2  -3     9953.52     9791.41    130.58 o 
  -4  -2  -4     5199.44     5253.57    108.22 o 
  -4  -2  -4     6865.63     7236.06    104.64 o 
  -4  -2  -5     1159.54     1209.23     55.57 o 
  -4  -2  -5     5419.54     5286.35     95.34 o 
  -4  -2  -6     2599.20     2521.00    249.40 o 
  -4  -2  -6     2943.91     2683.49     64.43 o 
  -4  -2  -7      146.80      160.67     19.94 o 
  -4  -2  -8     1719.90     1625.03     63.59 o 
  -4  -2  -8     3487.80     3183.75     74.19 o 
  -4  -2  -9     1437.31     1328.25     56.42 o 
  -4  -2 -10     1712.75     1688.13     61.62 o 
   4  -2  10     2045.25     2091.51     67.39 o 
   4  -2  11       22.36       34.79     16.42 o 
   4  -2  11     2331.75     2366.82     74.36 o 
   4  -2  12     1855.73     1870.22     60.62 o 
   4  -2  12     2196.38     2197.31     89.22 o 
   4  -2  13      743.81      703.32     43.48 o 
   4  -2  13     3677.80     3522.60    192.15 o 
  -4  -2 -14      764.71      757.86     42.00 o 
   4  -2  14     1951.09     2256.46    125.21 o 
  -4  -2 -15      202.28      194.06     21.03 o 
   4  -2  15      436.02      419.88     44.36 o 
  -4  -2 -16      138.83      135.89     20.95 o 
   4  -2  16      180.41      194.11     33.24 o 
  -4  -2 -17      402.48      395.81     25.71 o 
   4  -2  17     1472.47     1580.49     80.32 o 
   4  -2  18      351.06      457.16     47.15 o 
   4  -2  19      929.42      965.71     69.64 o 
   4  -2  20      547.10      639.54     62.62 o 
   4  -2  21      373.11      405.64     37.73 o 
   4  -2  21     1266.91     1364.13     85.62 o 
   4  -2  22      504.26      659.46     63.31 o 
   4  -2  23      499.21      562.46     68.15 o 
   4  -2  24      812.99      913.02    206.23 o 
  -4  -1  25      233.56      190.79     42.90 o 
  -4  -1  24      518.60      402.19     45.16 o 
  -4  -1  23       31.83       60.83     37.49 o 
  -4  -1  22        4.98        6.12     49.78 o 
  -4  -1  21      437.14      443.90     70.39 o 
  -4  -1  20     1062.63      967.13     67.91 o 
  -4  -1  19      753.69      648.25     94.69 o 
  -4  -1  18       93.52      118.12     57.09 o 
  -4  -1  17       27.43       24.05      6.52 o 
  -4  -1  17      341.68      373.23     40.46 o 
  -4  -1  16      105.56      116.44     11.13 o 
  -4  -1  16      128.17      151.50     30.63 o 
  -4  -1  15      851.93      884.14     37.92 o 
  -4  -1  14      432.11      424.66     48.97 o 
   4  -1 -13      406.52      440.26     70.57 o 
   4  -1 -12      482.86      518.84     36.52 o 
  -4  -1  11      507.41      546.51     32.96 o 
  -4  -1  10     1499.37     1638.14     91.79 o 
   4  -1  -9      932.09      982.86     48.04 o 
   4  -1  -9     1338.31     1518.45     48.31 o 
   4  -1  -8      786.50      804.92     39.32 o 
  -4  -1   8     4179.32     4632.87    113.57 o 
   4  -1  -7      990.68     1074.35     44.46 o 
  -4  -1   7     1134.40     1180.10    125.41 o 
  -4  -1   6     1453.42     1830.38     46.50 o 
  -4  -1   5     1898.82     2070.60     50.65 o 
   4  -1  -4     1825.31     1894.54     50.56 o 
  -4  -1   4     3323.47     3404.99    264.22 o 
  -4  -1   3      482.96      482.95     19.23 o 
   4  -1  -3     1410.07     1354.31     92.26 o 
  -4  -1   2     3259.84     2917.78     44.93 o 
  -4  -1   2     4817.11     4985.23     72.26 o 
  -4  -1   1      236.92      263.46     12.02 o 
  -4  -1   1     5379.96     5404.93     81.51 o 
   4  -1   0     2792.52     2572.79     40.85 o 
  -4  -1   0     3226.13     3261.00     57.59 o 
   4  -1   1      860.02      844.58     23.64 o 
  -4  -1  -1     6813.29     6479.67     88.91 o 
  -4  -1  -2      505.23      444.01     17.55 o 
  -4  -1  -2     1363.58     1423.35     41.48 o 
  -4  -1  -3      813.07      815.24     33.13 o 
  -4  -1  -3     4206.54     4251.24     72.10 o 
  -4  -1  -4     1002.09     1002.44     68.58 o 
  -4  -1  -4     1105.17     1096.34     34.13 o 
  -4  -1  -5      816.03      889.83     32.15 o 
  -4  -1  -5      823.55      835.74     30.06 o 
   4  -1   6       84.41       91.60     14.15 o 
  -4  -1  -6     1930.90     1980.37     41.39 o 
   4  -1   7     1856.09     1984.14     52.20 o 
  -4  -1  -7     3347.06     3514.12     66.60 o 
   4  -1   8      220.90      245.03     19.35 o 
  -4  -1  -8     1891.83     2067.43     50.78 o 
   4  -1   9       67.23       97.77     13.98 o 
  -4  -1  -9     2486.23     3046.13     64.88 o 
  -4  -1 -10      166.01      149.73     20.92 o 
   4  -1  10      583.87      578.83     33.40 o 
  -4  -1 -11      169.60      176.13     16.76 o 
  -4  -1 -11      526.99      519.25     29.32 o 
  -4  -1 -12      140.83      138.04     16.31 o 
   4  -1  12      422.06      444.50     29.55 o 
  -4  -1 -13       80.93       64.34     13.21 o 
   4  -1  13      596.86      701.72     42.49 o 
   4  -1  14      241.56      215.06     26.55 o 
   4  -1  14     1058.57     1106.85     48.21 o 
  -4  -1 -15       16.59       12.61     10.90 o 
   4  -1  15      222.14      244.74     28.89 o 
  -4  -1 -16      165.60      160.39     15.78 o 
   4  -1  16      213.10      227.95     45.31 o 
   4  -1  17      154.65       51.70     78.85 o 
   4  -1  18      745.19      791.34     60.39 o 
   4  -1  19     1185.05     1168.72     91.89 o 
   4  -1  20      361.13      394.49     51.56 o 
   4  -1  21        3.45       32.01     18.63 o 
   4  -1  21       12.34        4.70     38.70 o 
   4  -1  22       14.24       38.13     36.37 o 
   4  -1  23      776.31      863.97     84.96 o 
   4  -1  24      220.68      241.60     54.11 o 
   4  -1  25      195.00      233.03     59.94 o 
  -4   0  25      417.60      403.78     55.87 o 
  -4   0  24      103.10       54.44     44.32 o 
  -4   0  23      378.18      338.94     68.20 o 
  -4   0  22     1611.32     1437.34     76.98 o 
  -4   0  21     1662.09     1414.47     75.91 o 
  -4   0  20      585.08      568.88     50.22 o 
  -4   0  19     2002.71     1865.15    101.13 o 
  -4   0  18      985.42      582.96     15.23 o 
  -4   0  18     3001.51     3021.47    275.10 o 
  -4   0  17       62.77       74.70      8.15 o 
  -4   0  17     2362.59     2464.28    290.86 o 
  -4   0  16      385.03      441.61     28.64 o 
  -4   0  15     2796.24     2892.29    169.17 o 
   4   0 -14     5131.38     5005.26    404.76 o 
  -4   0  13     4388.43     4910.88    871.32 o 
  -4   0  12     1481.80     1298.94     93.55 o 
  -4   0  11      132.40      127.39     20.47 o 
  -4   0  10     3878.21     4214.82    373.25 o 
  -4   0   9     9194.82     9605.84    696.94 o 
  -4   0   8     5226.71     5227.36     95.00 o 
  -4   0   7      303.27      352.78     71.63 o 
   4   0  -6      313.76      445.52     25.91 o 
  -4   0   6     2607.10     2899.02     56.51 o 
   4   0  -5     6586.07     6330.12     72.44 o 
   4   0  -4      154.36      140.19     12.61 o 
   4   0  -3      806.23      914.49     28.34 o 
  -4   0   2     1927.13     2131.90     45.59 o 
  -4   0   1       64.60       60.06      9.29 o 
  -4   0   0     1109.64     1130.61     33.61 o 
  -4   0  -1      250.45      234.52     15.40 o 
   4   0   2     4947.78     5076.92    271.59 o 
   4   0   3       43.91       33.53      9.49 o 
  -4   0  -4     3539.93     3493.81    169.20 o 
   4   0   5     1265.33     1237.75     61.49 o 
   4   0   6      154.08      167.14     13.56 o 
   4   0   6      197.60      240.28     19.06 o 
   4   0   7      170.08      236.63     96.15 o 
   4   0   7     9084.49     9566.00    108.53 o 
  -4   0  -8     3089.45     3273.33     57.59 o 
   4   0   8     9605.85     9854.02    472.84 o 
  -4   0  -9     1922.33     1750.98     62.68 o 
   4   0   9     2636.58     1527.57   1069.10 o 
  -4   0 -10       54.72       37.11      8.85 o 
   4   0  10      114.94      123.92     28.27 o 
  -4   0 -11       34.06       37.42     20.02 o 
   4   0  11     2607.85     2608.05    165.52 o 
  -4   0 -12     2415.18     2259.39    103.72 o 
   4   0  12     2435.20     2642.16     83.59 o 
  -4   0 -13     1396.40     1286.64     51.28 o 
   4   0  13     6109.62     6233.35    155.71 o 
  -4   0 -14     1222.31     1096.57    101.85 o 
   4   0  14     2275.10     2320.29    102.57 o 
   4   0  15      632.08      697.33     47.17 o 
   4   0  16     1382.67     1531.68    135.48 o 
   4   0  17     2898.38     3063.32    161.84 o 
   4   0  18     2155.47     2183.05     88.13 o 
   4   0  19      696.27      795.81     59.90 o 
   4   0  20     1319.44     1331.97     77.49 o 
   4   0  21     1865.44     1886.84     93.01 o 
   4   0  22      486.51      605.43     61.64 o 
   4   0  23      178.05      179.70     41.10 o 
   4   0  24      232.67      259.52     58.53 o 
  -4   1  26      282.01      205.54     68.37 o 
  -4   1  25      226.49      207.13     45.73 o 
  -4   1  24      529.31      504.98     62.76 o 
  -4   1  23       24.47       36.33     44.42 o 
  -4   1  22       11.16       -1.22     41.66 o 
  -4   1  21      447.17      427.08     43.37 o 
  -4   1  20     1079.32      903.66     54.96 o 
  -4   1  19      765.15      705.33     48.69 o 
  -4   1  18       74.91       82.06     12.14 o 
  -4   1  18      109.14      107.95     25.43 o 
  -4   1  17      326.35      339.74     34.22 o 
  -4   1  16      143.47      122.97     21.04 o 
  -4   1  15      888.59      870.94     43.59 o 
   4   1 -14      431.34      428.67     60.21 o 
  -4   1  13      410.41      434.70     36.42 o 
   4   1 -12      504.58      558.82     37.58 o 
   4   1 -11      531.44      475.55     33.78 o 
   4   1 -10     1456.51     1574.96     60.18 o 
   4   1  -9     1322.29     1431.38     52.46 o 
   4   1  -8     4186.69     4470.62     79.25 o 
   4   1  -7     1171.77     1207.68     43.69 o 
  -4   1   6        4.15       13.19      8.39 o 
   4   1  -6     1483.16     1584.99     40.32 o 
  -4   1   5       56.87       71.61     15.87 o 
  -4   1   4     1872.32     1879.28     45.58 o 
  -4   1   3      473.58      501.96     25.75 o 
  -4   1   2     3284.67     3086.33    161.09 o 
   4   1  -1      239.24      247.83     17.92 o 
  -4   1   0     2837.63     2629.87     64.37 o 
   4   1   1      859.21      862.70     25.73 o 
   4   1   2      511.52      462.51     22.25 o 
  -4   1  -3      826.60      821.33     26.80 o 
  -4   1  -4     1017.37     1044.73     35.22 o 
  -4   1  -5      800.01      884.09     33.22 o 
  -4   1  -6       79.30       88.42     11.59 o 
  -4   1  -7     1871.96     2046.46     57.42 o 
   4   1   7     3297.44     3353.87     65.52 o 
  -4   1  -8      224.13      278.68     24.08 o 
   4   1   8     1913.49     2003.50     51.91 o 
  -4   1  -9     2560.18     2708.59     89.22 o 
  -4   1 -10      159.53      176.77     22.35 o 
   4   1  10      555.14      563.48     33.36 o 
  -4   1 -11      174.70      191.46     24.15 o 
  -4   1 -12      136.08      149.39     23.52 o 
  -4   1 -13      595.45      672.34     49.67 o 
  -4   1 -14      226.80      213.39     14.63 o 
   4   1  14     1025.85     1147.54     61.13 o 
   4   1  15      203.80      239.82     35.48 o 
   4   1  16      223.09      235.87     42.73 o 
   4   1  17      127.38      212.42     40.47 o 
   4   1  18      761.43      726.89     66.25 o 
   4   1  19     1167.12     1168.55     81.72 o 
   4   1  20      348.65      413.05     61.84 o 
   4   1  21        4.90       27.34     58.91 o 
   4   1  22       19.64       69.55     35.27 o 
   4   1  23      771.05      840.88     80.62 o 
  -4   2  25     1465.59     1702.07    104.98 o 
  -4   2  24      475.36      536.27     66.17 o 
  -4   2  23      604.48      734.07     70.24 o 
  -4   2  22     1169.39     1094.40     82.89 o 
  -4   2  21      842.02      868.98     69.10 o 
  -4   2  20      558.35      450.27     57.01 o 
  -4   2  19      589.09      676.74     56.08 o 
  -4   2  18     1319.83     1205.33    133.16 o 
  -4   2  17      274.57      256.08     40.84 o 
  -4   2  16      495.59      447.34     68.91 o 
  -4   2  15     2040.58     2054.15     81.63 o 
  -4   2  14     2966.91     2820.92    146.17 o 
  -4   2  13     3551.36     3961.50    347.33 o 
  -4   2  12     1314.71     1249.99     82.28 o 
  -4   2  11     3287.72     4190.20     93.80 o 
  -4   2  10     3378.82     3729.68     84.63 o 
  -4   2   9     4092.65     4242.98     84.32 o 
  -4   2   8     3469.07     3304.38     77.51 o 
  -4   2   7      190.19      265.37     23.33 o 
  -4   2   7     4901.10     4687.58     72.91 o 
  -4   2   6     2350.42     2372.24     83.76 o 
  -4   2   5      919.30     1028.30     38.42 o 
   4   2  -5    10343.00    10263.91    126.94 o 
   4   2  -4     5222.31     5193.62     77.67 o 
   4   2  -4     6107.45     6086.50     88.02 o 
  -4   2   3     5255.57     5322.52    204.90 o 
   4   2  -3    14998.22    14959.25    148.26 o 
   4   2  -2     7418.89     7808.81    270.03 o 
   4   2  -1     4465.58     4762.93     87.08 o 
  -4   2   0    17766.13    18081.53    152.32 o 
  -4   2  -1      473.02      558.91     18.06 o 
  -4   2  -1    13678.33    14449.36    142.72 o 
  -4   2  -2     5422.12     5936.09    214.14 o 
   4   2   3      528.60      551.45     22.81 o 
   4   2   3     9875.92     9896.14    127.04 o 
  -4   2  -4     5268.56     5395.85    108.33 o 
   4   2   4     7001.99     7056.61     98.43 o 
  -4   2  -5     1221.54     1182.55     45.85 o 
   4   2   5     5271.80     5390.56     92.96 o 
  -4   2  -6     2648.14     2553.80    159.97 o 
   4   2   6     3018.04     2957.63     63.76 o 
  -4   2  -7      120.58      153.80     18.73 o 
   4   2   7     6085.32     5865.49    100.47 o 
  -4   2  -8     1757.66     1849.95     56.88 o 
   4   2   8     3460.71     3383.85     72.19 o 
   4   2   9     2716.03     2652.19     64.02 o 
  -4   2 -10     1753.26     1757.06     66.18 o 
  -4   2 -11       38.32       46.26     12.15 o 
  -4   2 -11     2413.86     2524.40     88.33 o 
  -4   2 -12     1837.64     1779.56     46.85 o 
  -4   2 -12     2149.65     2325.35     88.95 o 
  -4   2 -13      727.74      705.72     29.76 o 
   4   2  13     3582.41     3658.04    113.25 o 
  -4   2 -14      805.47      717.62     28.58 o 
   4   2  14     1987.18     2137.77     92.06 o 
  -4   2 -15      215.93      176.17     13.82 o 
   4   2  15      510.80      425.99     49.00 o 
   4   2  16      144.25      194.43     40.94 o 
   4   2  17     1478.04     1542.37     87.38 o 
   4   2  18      395.07      416.53     54.56 o 
   4   2  21     1256.13     1324.61     93.09 o 
   4   2  22      520.11      653.93     74.23 o 
   4   2  23      538.97      553.34     67.82 o 
  -4   3  25      337.36      278.44     52.77 o 
  -4   3  24      779.75      717.84     75.44 o 
  -4   3  23      121.42      156.57     42.35 o 
  -4   3  22      120.05      136.45     41.77 o 
  -4   3  21      484.41      566.62     58.81 o 
  -4   3  20      333.25      290.09     56.89 o 
  -4   3  19      204.12      212.94     44.16 o 
  -4   3  18       90.97       92.32     30.34 o 
  -4   3  17      275.19      239.91     40.79 o 
  -4   3  16      946.94     1403.85     72.24 o 
  -4   3  15      960.84      867.16     60.83 o 
  -4   3  14     1547.19     1717.25     74.68 o 
  -4   3  13      131.34      115.23     28.29 o 
  -4   3  12     1186.07     1291.70     57.19 o 
  -4   3  11     1334.78     1442.10     62.53 o 
  -4   3  10      947.05      981.90     85.06 o 
  -4   3   9      314.01      324.20     28.44 o 
  -4   3   9      351.75      356.62     29.98 o 
  -4   3   8        3.45        9.90     12.54 o 
   4   3  -8      694.09      664.23     39.59 o 
  -4   3   7      650.85      703.79     37.24 o 
   4   3  -7     1901.27     1800.01     47.10 o 
  -4   3   6       23.49       26.29     12.01 o 
  -4   3   6      406.82      182.02    254.41 o 
   4   3  -5       95.34       92.32     16.97 o 
  -4   3   5      267.38      124.70    172.34 o 
   4   3  -4      393.15      426.93     31.00 o 
  -4   3   4     1203.88     1307.49     43.39 o 
  -4   3   3      514.90      545.61     34.07 o 
  -4   3   3      534.24      601.10     30.12 o 
  -4   3   2        7.13       73.83     16.06 o 
  -4   3   2     7304.04     7831.16    103.85 o 
  -4   3   1     1124.96     1189.99     49.29 o 
  -4   3   1     2598.45     2749.88     62.89 o 
   4   3   0      795.15      831.02     98.15 o 
  -4   3   0     2792.83     3029.21     70.24 o 
   4   3   1     3953.70     4411.92    188.66 o 
  -4   3  -1     3963.02     4286.27     81.30 o 
   4   3   2        7.03       16.93     13.58 o 
  -4   3  -2      863.76     1048.62     47.11 o 
   4   3   3      445.01      487.54     51.61 o 
  -4   3  -3     1204.70      128.83    471.81 o 
  -4   3  -4      100.72      111.38     16.25 o 
  -4   3  -4      290.05       25.78    107.33 o 
  -4   3  -5      199.81      212.99     20.93 o 
   4   3   5      247.95       53.22    131.02 o 
  -4   3  -6      729.12      708.89     40.38 o 
   4   3   6     1953.94      137.13    601.24 o 
  -4   3  -7      366.93      406.15     33.84 o 
  -4   3  -7      369.23       52.03    185.12 o 
  -4   3  -8       23.48       19.13     15.10 o 
  -4   3  -8      621.08      136.44    269.45 o 
  -4   3  -9      476.59      572.75     38.78 o 
   4   3   9      579.93      563.28     42.28 o 
  -4   3 -10      218.65      234.83     66.12 o 
  -4   3 -10     1856.40     1888.13     65.91 o 
   4   3  11      783.05      764.28     48.91 o 
  -4   3 -12      124.59      119.38     28.83 o 
  -4   3 -13      662.43      652.05     35.52 o 
   4   3  13     1258.08     1179.90     74.56 o 
  -4   3 -14       73.62       82.82     16.21 o 
   4   3  14     1451.95     1547.12     80.48 o 
  -4   3 -15      519.10      551.12     30.52 o 
   4   3  15      534.24      595.46     60.36 o 
  -4   3 -16       37.21       54.31     14.07 o 
   4   3  16      360.34      404.76     49.31 o 
   4   3  17       86.84      127.93     41.21 o 
   4   3  18      381.36      320.30     48.81 o 
   4   3  19      615.51      630.90     64.01 o 
   4   3  20      319.62      280.61     55.12 o 
   4   3  21       98.51      106.52     46.93 o 
   4   3  22      126.59      158.91     54.44 o 
  -4   4  23      433.70      415.48     56.90 o 
  -4   4  22      792.81      860.82     75.77 o 
  -4   4  21     1045.29     1187.34     82.88 o 
  -4   4  20      539.42      599.14     61.70 o 
  -4   4  19     1101.68     1299.60     82.82 o 
  -4   4  18     1320.02     1492.47     82.43 o 
  -4   4  17      272.26      275.09     41.85 o 
  -4   4  16      631.20      602.21     47.80 o 
  -4   4  15     2097.98     2581.12     98.74 o 
  -4   4  14     2479.29     2774.93    303.68 o 
   4   4 -13      833.44      707.59     49.80 o 
   4   4 -12     1944.00     1941.44     99.33 o 
  -4   4  11     1451.72     1464.24    108.08 o 
  -4   4  10      461.44      464.12     36.37 o 
   4   4 -10     1802.84     1782.36     71.43 o 
   4   4  -9     1862.08     1776.27     76.86 o 
  -4   4   8     1030.13     1071.75     51.72 o 
   4   4  -8     1417.88     1518.87     69.88 o 
  -4   4   7       48.57       66.50     18.32 o 
   4   4  -7     1287.63     1289.12     86.02 o 
  -4   4   6      959.74      962.62     48.40 o 
  -4   4   6     2757.45     2830.10     88.31 o 
  -4   4   5      279.31      233.82     26.67 o 
  -4   4   5      663.94      637.42     54.70 o 
  -4   4   4      591.92      650.28     40.15 o 
   4   4  -4     1961.24     2196.11    116.31 o 
  -4   4   3       56.49       75.94     17.54 o 
   4   4  -3      172.91      174.72     26.95 o 
  -4   4   2      943.78      999.93     49.89 o 
   4   4  -2     2228.10     2316.47     78.33 o 
   4   4  -1      271.17       21.99    114.81 o 
   4   4   0     1465.93      962.09    693.42 o 
   4   4   1      637.08      668.43     29.02 o 
   4   4   1     2623.13     2657.17     91.18 o 
   4   4   2       28.71       43.10      9.31 o 
  -4   4  -2      165.10      213.36     31.91 o 
  -4   4  -3      797.18      830.89     65.40 o 
   4   4   3     2005.33     1989.66     70.98 o 
  -4   4  -4      225.05      237.73     28.24 o 
   4   4   4      637.69      711.20     46.39 o 
  -4   4  -5     1019.73     1126.01     56.36 o 
   4   4   5     2546.49     2774.47     85.08 o 
  -4   4  -6      731.25      739.39     46.69 o 
  -4   4  -6      805.35      818.34     70.21 o 
  -4   4  -7      254.80      283.03     31.83 o 
   4   4   7     2156.81     2071.08     81.21 o 
  -4   4  -8     1473.11     1542.61     69.76 o 
   4   4   9     1540.83     1662.58     84.72 o 
  -4   4 -10      751.64      615.04     16.16 o 
  -4   4 -10      973.79     1010.03     58.11 o 
  -4   4 -11      735.60      669.86     22.51 o 
   4   4  11     1974.86     2002.10    103.73 o 
  -4   4 -12      378.28      369.08     33.07 o 
   4   4  12      395.65      447.39     45.88 o 
  -4   4 -13      820.14      812.67     45.52 o 
   4   4  13     2531.84     2615.69    119.91 o 
  -4   4 -14     1151.68     1121.83     51.73 o 
   4   4  14     1365.03     1449.27     89.89 o 
  -4   4 -15       19.93       22.01     18.74 o 
   4   4  15     1125.16     1056.39     69.21 o 
   4   4  16      311.75      445.16     57.91 o 
   4   4  17     1061.47     1208.74     88.48 o 
   4   4  19      591.56      634.72     70.97 o 
   4   4  20      694.60      632.61     75.30 o 
   4   4  21      902.47     1101.28     93.68 o 
   4   5 -21       49.84       41.81     42.03 o 
  -4   5  20      428.41      430.69    122.05 o 
   4   5 -19       44.71       27.02     27.96 o 
   4   5 -18      358.47      323.71     51.77 o 
  -4   5  17      353.84      441.72     48.48 o 
  -4   5  16       45.02       30.98     31.54 o 
  -4   5  15      705.70      811.19     99.86 o 
   4   5 -14      105.22      103.73     31.40 o 
   4   5 -13      172.70      153.01     29.25 o 
   4   5 -12      320.85      300.55     37.58 o 
   4   5 -11      169.63      182.35     31.67 o 
   4   5 -10     1237.78     1128.18    130.65 o 
   4   5  -9      684.24      689.72     81.29 o 
  -4   5   8      188.05      178.12     26.59 o 
   4   5  -8      983.28      863.75     54.06 o 
  -4   5   7     1291.99     1262.49     62.25 o 
  -4   5   6      807.33      777.03     47.68 o 
  -4   5   5       73.68      101.86     22.01 o 
  -4   5   4       12.78        8.97     16.99 o 
   4   5  -3       70.51       89.04     21.20 o 
  -4   5   3      834.20      877.52     53.05 o 
  -4   5   2      403.92      418.59     42.04 o 
   4   5  -2      519.73      523.96     43.31 o 
  -4   5   1      238.50      264.98     25.64 o 
   4   5  -1      555.06      536.15     45.13 o 
   4   5   0      161.58      172.23     17.09 o 
   4   5   0      590.64      646.57     48.32 o 
   4   5   1       50.32       53.25     14.02 o 
   4   5   2      441.09      436.77     20.42 o 
  -4   5  -2      542.17      508.37     45.51 o 
   4   5   3      137.41      128.65     12.92 o 
  -4   5  -4      713.02      661.10     50.13 o 
  -4   5  -5     1469.34     1438.34     74.18 o 
  -4   5  -6      854.81      894.19     62.45 o 
  -4   5  -7      796.52      781.38     60.69 o 
  -4   5  -8     1228.96     1146.51     71.40 o 
  -4   5  -9     1680.61     1842.84     89.13 o 
  -4   5 -10      271.67      222.89     39.97 o 
  -4   5 -11      368.34      355.15     48.70 o 
  -4   5 -12      286.65      235.64     43.39 o 
  -4   5 -13      191.90      211.43     42.14 o 
  -4   5 -14      886.06     1039.65     75.84 o 
  -4   5 -15       52.23       71.08     38.04 o 
   4   5  19      423.14      441.09     63.42 o 
   4   6 -17      295.61      263.11     52.95 o 
   4   6 -16      418.84      370.76     44.59 o 
   4   6 -15     1241.47     1328.97     72.55 o 
   4   6 -14      907.13      822.26     58.52 o 
   4   6 -13      149.70      135.22     34.59 o 
   4   6 -12     1197.53     1133.20     66.00 o 
   4   6 -11     1626.87     1528.08     74.49 o 
  -4   6  10     1450.00     1394.40     70.35 o 
  -4   6   9     1478.14     1488.00     72.89 o 
  -4   6   8      890.40      901.59     57.60 o 
  -4   6   7     1104.86     1210.91     65.80 o 
  -4   6   6      636.87      677.42     48.27 o 
  -4   6   5      261.16      300.90     33.98 o 
  -4   6   4      579.87      674.37     48.31 o 
  -4   6   3       31.38       28.83     24.70 o 
  -4   6   2      426.88      383.37     34.49 o 
   4   6  -1      626.07      623.84     36.34 o 
  -4   6   1     2705.19     2679.44     97.70 o 
   4   6   0     1168.14     1128.99     51.75 o 
   4   6   1       18.22       21.23     28.61 o 
   4   6   2      581.42      579.18     27.48 o 
  -4   6  -2      617.37      635.23     55.18 o 
   4   6   3       33.35       34.73      9.11 o 
  -4   6  -3     1141.19     1081.36     68.84 o 
   4   6   4      879.16      858.17     21.05 o 
  -4   6  -4     1387.35     1397.17     78.74 o 
  -4   6  -5     1510.02     1577.51     80.89 o 
  -4   6  -6      840.62      781.05     71.41 o 
  -4   6  -7     1049.18     1048.27     71.93 o 
   4   6   8     1257.76     1395.53     77.07 o 
  -4   6  -9     1583.99     1479.02     86.96 o 
  -4   6 -10     1268.17     1467.99     88.16 o 
  -4   6 -11     1732.28     1837.45     98.74 o 
  -4   6 -12      130.08      209.09     43.76 o 
  -4   6 -13     1234.20     1580.19     96.24 o 
  -4   6 -14      855.94     1093.42     83.04 o 
  -4   6 -15      608.77      665.41     70.26 o 
  -4   6 -16      141.68      161.09     46.61 o 
  -4   6 -17      704.16      652.45     71.99 o 
  -4   7  10      552.34      681.19     53.98 o 
  -4   7   9      108.78      143.90     33.64 o 
  -4   7   8      109.74      217.30    216.26 o 
  -4   7   7      358.83      326.17     40.23 o 
   4   7  -6      357.59      368.79     43.90 o 
   4   7  -5      285.18      238.68     36.94 o 
  -4   7   4      125.21      146.29     31.71 o 
  -4   7   3      649.49      695.18     52.36 o 
   4   7  -2      134.05      123.75     22.46 o 
  -4   7   2      473.38      427.46     50.08 o 
   4   7  -1      445.08      449.24     34.12 o 
  -4   7   1      581.10      550.81     55.85 o 
   4   7   0       70.62       76.21     19.18 o 
  -4   7   0      862.93      845.87     64.89 o 
   4   7   1      165.92      191.46     22.19 o 
  -4   7  -1      371.26      363.16     50.52 o 
  -4   7  -2     1126.23     1200.73     78.03 o 
  -4   7  -3      135.19       60.46     35.70 o 
  -4   7  -4      352.18      332.99     51.71 o 
  -4   7  -5      291.87      377.74     52.35 o 
  -4   7  -6      611.98      728.00     65.00 o 
  -4   7  -7       78.40      101.50     38.40 o 
  -4   7  -8      137.15      143.92     40.56 o 
  -4   7  -9      396.41      508.45     63.42 o 
  -4   7 -10      958.75     1020.09     80.73 o 
  -4   7 -11      347.99      379.72     58.15 o 
  -4   7 -12      282.38      304.23     56.14 o 
  -4   7 -13      366.80      492.53     64.54 o 
  -4   7 -14      763.56      774.76     77.69 o 
   4   8 -11     1157.77     1328.60     87.06 o 
   4   8 -10      303.62      317.66     54.65 o 
   4   8  -9      561.02      523.58     57.27 o 
   4   8  -8      248.52      283.43     48.48 o 
  -4   8   6      277.97      231.09     39.17 o 
  -4   8   5      893.54      889.94     65.25 o 
  -4   8   4      971.55     1165.40     75.92 o 
  -4   8   3      542.51      434.70     51.84 o 
  -4   8   2      419.09      370.65     52.90 o 
  -4   8   1      776.36      741.16     67.02 o 
  -4   8   0      718.89      715.87     67.92 o 
  -4   8  -1      665.04      980.21     76.60 o 
  -4   8  -2      495.09      608.21     66.17 o 
  -4   8  -3      872.35      979.85     80.05 o 
  -4   8  -4      975.45      987.09     81.60 o 
  -4   8  -5      463.60      518.50     69.84 o 
  -4   8  -6      501.22      476.84     65.32 o 
  -4   8  -7      390.39      376.98     55.46 o 
  -4   8  -8      475.33      598.78     68.11 o 
  -4   8  -9      463.17      630.38     73.44 o 
  -4   8 -10      919.98     1171.58     94.88 o 
  -5  -8  11       49.01       18.91     62.35 o 
  -5  -8  10      382.79      415.71     71.22 o 
  -5  -8   9      480.59      597.56     93.11 o 
  -5  -8   8       92.37       82.06     54.27 o 
  -5  -8   7      188.64      136.06     53.91 o 
  -5  -8   6      199.09      197.42     60.16 o 
  -5  -8   5      364.70      365.28     68.66 o 
  -5  -8   4      584.62      802.11     88.65 o 
  -5  -8   3      144.50      115.43     56.93 o 
  -5  -8   2      825.52      956.53     91.35 o 
  -5  -8   1       27.48       28.18     55.43 o 
  -5  -8   0      759.18      752.35     83.75 o 
  -5  -8  -1      149.22       77.27     56.05 o 
  -5  -8  -2      480.76      660.11     79.46 o 
  -5  -8  -3      257.90      252.02     61.50 o 
  -5  -8  -4      210.66      140.58     56.24 o 
  -5  -8  -5      236.47      228.92     63.82 o 
  -5  -8  -6       88.03       62.89     60.07 o 
  -5  -8  -7      613.28      751.82     88.28 o 
  -5  -7  16      270.84      289.46     77.42 o 
  -5  -7  15      610.42      649.67     72.45 o 
  -5  -7  14      180.64      193.19     47.65 o 
  -5  -7  14      576.06      520.63     71.98 o 
  -5  -7  13     1281.35     1361.01     96.72 o 
  -5  -7  12      885.36      949.10     80.07 o 
  -5  -7  11      763.96      677.93     71.07 o 
  -5  -7  10      485.52      486.98     67.01 o 
  -5  -7   9     1008.89      959.75     84.32 o 
  -5  -7   8      376.44      362.16     61.78 o 
  -5  -7   7      434.11      487.41     63.54 o 
  -5  -7   6      293.38      299.22     57.50 o 
  -5  -7   5      536.18      550.87     69.20 o 
  -5  -7   4      540.68      544.66     65.79 o 
  -5  -7   3      855.92      873.86     78.18 o 
  -5  -7   2      969.59      948.07     83.72 o 
  -5  -7   1     1068.01     1217.60     91.02 o 
  -5  -7   0      579.93      563.35     66.55 o 
  -5  -7  -1      837.49      846.06     78.32 o 
  -5  -7  -2      531.39      546.61     67.40 o 
  -5  -7  -3      389.18      375.71     59.00 o 
  -5  -7  -4      214.53      192.56     51.42 o 
  -5  -7  -5      623.81      753.60     78.17 o 
  -5  -7  -6      391.01      443.88     65.52 o 
  -5  -7  -7      853.49      737.61     75.22 o 
  -5  -7  -8      417.53      396.12     63.29 o 
  -5  -7  -9      905.69     1077.66     89.35 o 
  -5  -7 -10      628.54      693.20     75.86 o 
  -5  -7 -11     1363.08     1379.96    100.88 o 
  -5  -7 -12      485.18      566.91     73.81 o 
  -5  -7 -13      741.46      826.84     86.05 o 
  -5  -7 -14      168.90      240.41     59.68 o 
  -5  -6  18      221.11      229.68     60.20 o 
  -5  -6  17      150.77      159.00     51.93 o 
  -5  -6  16      566.19      607.18    106.37 o 
  -5  -6  15      191.24      166.16     47.86 o 
  -5  -6  14     1091.64     1106.16    112.21 o 
  -5  -6  13       79.30      101.11     42.97 o 
  -5  -6  12      525.44      591.89     62.34 o 
  -5  -6  11      109.61      120.22     42.80 o 
  -5  -6  10      450.95      514.97     67.62 o 
  -5  -6   9      738.32      780.96     69.39 o 
  -5  -6   8      309.64      332.53     44.56 o 
   5  -6  -7      300.24      277.65     40.96 o 
  -5  -6   6       72.01       59.80     32.14 o 
   5  -6  -5      601.36      642.19     45.38 o 
  -5  -6   5     1712.73     1611.80     90.86 o 
   5  -6  -4      123.17      130.77     25.21 o 
  -5  -6   4      286.30      307.20     49.85 o 
   5  -6  -3       75.54       42.84     21.08 o 
  -5  -6   3      468.31      416.25     55.92 o 
   5  -6  -2       61.50       53.01     21.90 o 
  -5  -6   2       91.31       99.85     39.53 o 
   5  -6  -1      434.46      411.10     36.23 o 
  -5  -6   1     1257.14     1236.59     82.16 o 
   5  -6   0       26.29       20.94     24.61 o 
  -5  -6   0      161.04      157.33     44.93 o 
   5  -6   1      226.82      222.69     15.38 o 
  -5  -6  -1      369.97      373.10     53.21 o 
  -5  -6  -2      366.24      346.53     53.32 o 
  -5  -6  -3     1744.61     1664.81     93.44 o 
  -5  -6  -4      130.11       36.32     41.54 o 
  -5  -6  -5      187.30      160.45     43.37 o 
  -5  -6  -6      180.93      267.64     48.14 o 
  -5  -6  -7      649.00      770.77     69.95 o 
  -5  -6  -8      571.59      520.85     63.69 o 
  -5  -6  -9      139.21      123.44     45.26 o 
  -5  -6 -10      350.27      343.31     54.54 o 
  -5  -6 -11       57.70       61.19     44.23 o 
  -5  -6 -12     1343.81     1307.31     89.88 o 
  -5  -6 -13      188.06      195.13     50.40 o 
   5  -6  14      427.71      354.12     78.80 o 
   5  -6  15      199.78      265.34     57.05 o 
   5  -6  16      322.70      388.74     88.35 o 
  -5  -5  21      767.12      689.53     80.53 o 
  -5  -5  20      657.80      742.98    125.31 o 
  -5  -5  19      463.90      518.26     73.38 o 
  -5  -5  18      400.40      383.51     62.08 o 
  -5  -5  17      258.46      298.58     35.81 o 
  -5  -5  17     1489.40     1492.76    102.39 o 
  -5  -5  16       63.36       74.84     35.89 o 
  -5  -5  16      716.37      768.05     68.17 o 
  -5  -5  15      795.33      778.48     66.94 o 
  -5  -5  14      669.46      651.80     71.90 o 
  -5  -5  13     1052.86     1024.53     74.47 o 
  -5  -5  12     1467.54     1551.39     83.32 o 
  -5  -5  11      403.14      361.25     45.44 o 
  -5  -5  11     1009.03     1142.70     74.45 o 
  -5  -5  10      675.06      619.49     54.54 o 
  -5  -5  10      935.96      955.89     66.26 o 
   5  -5  -9     1621.86     1572.01     80.39 o 
  -5  -5   8     1519.97     1596.36    192.14 o 
   5  -5  -7     2843.85     2778.07    126.02 o 
   5  -5  -6       22.90       73.18     21.58 o 
   5  -5  -6      365.39      361.13     43.35 o 
  -5  -5   5      772.77      794.12     58.25 o 
   5  -5  -5     2133.64     2221.75     87.36 o 
   5  -5  -4      541.17      557.82     39.80 o 
  -5  -5   4      910.76      974.40     64.39 o 
  -5  -5   3     1019.69     1038.13     51.23 o 
  -5  -5   3     3155.51     3215.90    141.87 o 
  -5  -5   2      198.75      201.08     40.06 o 
  -5  -5   2     1105.52     1189.56     72.54 o 
  -5  -5   1      352.11      328.11     31.72 o 
  -5  -5   1      974.44      945.50     65.02 o 
  -5  -5   0      501.49      496.99     43.22 o 
  -5  -5   0      818.35      902.60     63.17 o 
   5  -5   1     1206.44     1204.23     44.59 o 
  -5  -5  -1     2994.52     3027.68    109.54 o 
  -5  -5  -2     1163.29     1193.36     74.25 o 
  -5  -5  -3     2209.63     2021.85     92.03 o 
  -5  -5  -4      228.32      284.45     45.72 o 
  -5  -5  -5     3098.54     2917.84    110.80 o 
  -5  -5  -6     1799.59     1639.99     86.23 o 
  -5  -5  -7      958.51      896.43     64.49 o 
  -5  -5  -8     1522.57     1335.02     80.68 o 
  -5  -5  -9     1081.82     1058.99     73.42 o 
  -5  -5 -10     1271.40     1203.44     75.44 o 
  -5  -5 -11      816.85      863.33     66.91 o 
  -5  -5 -12      883.77      862.16     67.38 o 
   5  -5  13      820.31      832.09     68.79 o 
   5  -5  14      559.49      556.75     60.92 o 
   5  -5  15     1088.15     1175.81    155.00 o 
   5  -5  16      513.69      676.93    185.97 o 
  -5  -5 -17      578.95      640.68    229.80 o 
   5  -5  18      608.30      634.34     74.82 o 
   5  -5  19      861.01      726.25     94.52 o 
  -5  -4  23       69.81       48.97     35.56 o 
  -5  -4  23      270.10      199.74     58.44 o 
  -5  -4  22      107.05      173.35     48.21 o 
  -5  -4  22      427.84      537.89     96.49 o 
  -5  -4  21       88.82      133.09     52.87 o 
  -5  -4  20        3.91      -12.80     32.76 o 
  -5  -4  20       11.48       15.21     45.05 o 
  -5  -4  19      141.73      134.98     40.53 o 
  -5  -4  19      431.13      490.62     63.69 o 
  -5  -4  18        6.62       18.89     20.90 o 
  -5  -4  18       33.78       54.83     43.32 o 
  -5  -4  17      242.50      222.56     45.51 o 
  -5  -4  17      329.77      433.41     56.95 o 
  -5  -4  16      196.05      193.47     38.95 o 
  -5  -4  15      433.04      447.74     49.02 o 
  -5  -4  14      234.65      202.92     31.26 o 
  -5  -4  14      279.22      319.80     46.39 o 
  -5  -4  13      589.68      602.71     54.37 o 
  -5  -4  13      700.46      766.49     55.81 o 
  -5  -4  12      136.93      112.61     29.14 o 
   5  -4 -12      230.04      237.70     37.51 o 
  -5  -4  11      195.68      199.20     33.40 o 
  -5  -4  11      660.06      720.08     53.18 o 
  -5  -4  10      248.03      263.47     35.18 o 
   5  -4 -10      857.85      840.67     56.55 o 
  -5  -4   9     1039.25     1048.07     60.14 o 
  -5  -4   9     1645.79     1654.54    108.61 o 
  -5  -4   8      132.40      120.80     25.58 o 
  -5  -4   8      211.82      207.43     33.69 o 
   5  -4  -7       51.64       60.98     19.86 o 
  -5  -4   7      985.00      937.76     58.67 o 
   5  -4  -6      347.52      370.26     34.95 o 
  -5  -4   6      719.66      722.20     51.55 o 
   5  -4  -5      386.43      358.14     34.92 o 
  -5  -4   5      424.27      396.21     40.07 o 
  -5  -4   4      196.04      205.79     23.14 o 
  -5  -4   4      316.72      328.72     37.69 o 
  -5  -4   3      666.03      678.35     40.56 o 
  -5  -4   3     1587.97     1760.51     74.96 o 
  -5  -4   2      212.71      181.72     21.44 o 
  -5  -4   2      552.32      633.87     48.40 o 
   5  -4  -1       81.16       85.82     33.95 o 
  -5  -4   1      213.93      256.22     36.69 o 
   5  -4   0      193.08      200.22     26.00 o 
  -5  -4   0      583.22      560.53     46.35 o 
  -5  -4  -1     1681.27     1968.61     79.91 o 
  -5  -4  -2       60.73       64.87     21.44 o 
  -5  -4  -2      422.84      434.29     43.96 o 
  -5  -4  -3       24.59       46.47     19.61 o 
  -5  -4  -3      705.99      679.43     52.38 o 
  -5  -4  -4      182.31      236.34     34.96 o 
  -5  -4  -4      809.49      858.16     57.61 o 
  -5  -4  -5      525.54      592.85     50.04 o 
  -5  -4  -5      616.86      605.49     46.57 o 
  -5  -4  -6      248.84      290.80     39.34 o 
  -5  -4  -7     2234.73     2159.02     88.30 o 
  -5  -4  -8      752.23      829.00     58.47 o 
  -5  -4  -9      589.79      639.18     52.75 o 
  -5  -4 -10      266.22      307.89     36.10 o 
  -5  -4 -11     1063.49     1203.18     84.68 o 
   5  -4  12      487.48      462.21     72.02 o 
   5  -4  13      404.95      447.22     50.40 o 
   5  -4  14      211.53      208.54     40.13 o 
   5  -4  15      569.89      589.75    121.80 o 
   5  -4  16       46.20       30.46     36.43 o 
  -5  -4 -17      449.93      446.26     94.27 o 
   5  -4  18        6.94       21.78     37.74 o 
   5  -4  20      393.09      437.99     66.49 o 
  -5  -3  25      365.84      312.35     68.01 o 
  -5  -3  24      224.17      229.41     60.21 o 
  -5  -3  23     1019.48     1160.77     92.81 o 
  -5  -3  22      376.76      358.42     65.06 o 
  -5  -3  21     1103.83     1208.86    105.35 o 
  -5  -3  20       62.02       77.04     37.66 o 
  -5  -3  20      858.47      888.70     78.20 o 
  -5  -3  19       26.01       41.50     15.46 o 
  -5  -3  19      127.34      173.38     45.34 o 
  -5  -3  18      230.57      238.73     29.39 o 
  -5  -3  18      401.56      394.67     52.76 o 
  -5  -3  17      241.60      250.28     24.68 o 
  -5  -3  17      614.64      597.29     66.23 o 
  -5  -3  16      996.34     1069.44     62.60 o 
  -5  -3  15     1736.65     1780.14     80.65 o 
  -5  -3  14      209.42      220.73     24.11 o 
  -5  -3  14     1142.23     1112.64     66.06 o 
  -5  -3  13     1364.81     1405.79     73.90 o 
  -5  -3  13     4023.45     4085.95    108.73 o 
  -5  -3  12     3354.70     3302.78    153.44 o 
  -5  -3  11     2562.11     2771.12    177.84 o 
  -5  -3  11     4797.17     5233.25    393.53 o 
  -5  -3  10      742.49      745.69     50.22 o 
  -5  -3  10     1009.31     1027.33     53.87 o 
   5  -3  -9     1772.55     1956.26     87.59 o 
  -5  -3   9     6068.68     6130.65    139.18 o 
  -5  -3   8      446.65      481.03     56.23 o 
  -5  -3   8     2308.56     2361.71     79.36 o 
  -5  -3   7     3030.15     3063.94     87.95 o 
  -5  -3   7     4003.64     4067.86     94.89 o 
  -5  -3   6      413.35      401.59     32.02 o 
  -5  -3   6     1001.95      899.14     47.49 o 
   5  -3  -5      482.33      549.63     36.11 o 
  -5  -3   5     3070.49     3048.83     86.18 o 
  -5  -3   4      462.39      481.54     44.11 o 
  -5  -3   4     1189.34     1377.28     57.88 o 
   5  -3  -3     3079.59     3159.65     83.51 o 
  -5  -3   3     8560.86     8528.71    139.50 o 
  -5  -3   2     2129.52     1174.84   1230.30 o 
  -5  -3   2     3968.65     4236.08     96.90 o 
  -5  -3   1     4710.39      625.77   1854.70 o 
  -5  -3   1    13211.24    14690.95    183.39 o 
  -5  -3   0      943.57      101.50    382.33 o 
  -5  -3   0     4831.23     5409.71    114.57 o 
   5  -3   1     2842.64       42.40    545.58 o 
  -5  -3  -1     8336.43     8581.56    141.78 o 
  -5  -3  -2      438.99      473.03     38.49 o 
  -5  -3  -2     1285.64     1304.82     58.10 o 
  -5  -3  -3     1516.82     1563.16     68.21 o 
  -5  -3  -3     2478.59     2246.11     72.75 o 
  -5  -3  -4      307.16      307.00     33.34 o 
  -5  -3  -4     1010.12      990.33     52.09 o 
  -5  -3  -5      535.61      586.52     45.38 o 
  -5  -3  -5     5919.36     6145.99    126.35 o 
  -5  -3  -6     1055.86     1070.55     61.87 o 
  -5  -3  -6     1864.44     1720.48     66.56 o 
  -5  -3  -7     2387.54     2578.02     97.18 o 
  -5  -3  -7     5615.91     5773.61    120.88 o 
  -5  -3  -8      130.24      141.66     30.01 o 
  -5  -3  -8     1383.56     1458.45     56.89 o 
  -5  -3  -9     1303.35     1234.82     76.04 o 
  -5  -3  -9     5917.34     6245.16    129.69 o 
  -5  -3 -10     1621.84     1531.19     32.23 o 
  -5  -3 -10     2180.49     2218.87     74.82 o 
  -5  -3 -11     1487.73     1471.10     63.75 o 
   5  -3  11     4028.79     4016.95    189.41 o 
   5  -3  12      452.72      438.11     69.71 o 
  -5  -3 -12      830.34      814.34     46.57 o 
   5  -3  13      649.74      603.47     38.40 o 
  -5  -3 -13     1725.24     1629.74     96.58 o 
  -5  -3 -14      656.87      692.83     46.55 o 
  -5  -3 -15      547.47      627.64     46.75 o 
   5  -3  16      433.50      516.61     48.29 o 
  -5  -3 -17      207.32      142.82     33.62 o 
   5  -3  18      529.02      540.83     53.03 o 
   5  -3  20      612.41      429.47     75.97 o 
   5  -3  21      838.83      734.36     77.25 o 
   5  -3  22      233.68      358.20     58.51 o 
  -5  -2  26      110.55       31.14     35.00 o 
  -5  -2  25       39.12       37.12     34.11 o 
  -5  -2  24        6.00       -3.48     35.42 o 
  -5  -2  24      117.28       77.31     51.48 o 
  -5  -2  23      473.01      448.71     50.87 o 
  -5  -2  23      745.50      689.03     73.46 o 
  -5  -2  22       25.06       39.45     26.83 o 
  -5  -2  22      218.54      281.42     49.53 o 
  -5  -2  21       13.25        3.16     26.99 o 
  -5  -2  21       98.17      113.95     42.40 o 
  -5  -2  20      160.17      117.42     30.24 o 
  -5  -2  20      214.86      218.56     43.54 o 
  -5  -2  19      190.34      163.24     15.29 o 
  -5  -2  19     1081.75     1108.52     71.41 o 
  -5  -2  18      582.42      545.54     27.34 o 
  -5  -2  18      871.00      894.24     66.35 o 
  -5  -2  17        3.99        2.09     10.78 o 
  -5  -2  17       31.26       30.06     31.56 o 
  -5  -2  16       77.07       54.71     13.18 o 
  -5  -2  16      208.75      202.26     35.59 o 
  -5  -2  15      455.80      432.03     36.39 o 
  -5  -2  14     1175.31     1187.70     63.70 o 
   5  -2 -14     1373.44     1397.91     65.52 o 
   5  -2 -13       28.59       35.68     19.48 o 
  -5  -2  13      220.84      172.48     26.76 o 
  -5  -2  12       97.67      104.49     31.25 o 
   5  -2 -12     1417.76     1481.43     58.65 o 
   5  -2 -11      179.23      199.73     39.80 o 
  -5  -2  11      254.51      274.79     27.62 o 
  -5  -2  10      494.97      559.39     43.79 o 
  -5  -2  10     1158.73     1215.09     47.14 o 
   5  -2  -9      308.84      345.95     38.74 o 
  -5  -2   9      567.46      603.77     33.67 o 
  -5  -2   8      120.87      156.85     20.90 o 
  -5  -2   8     1211.00     1219.25     73.84 o 
  -5  -2   7      112.99      126.70     28.49 o 
  -5  -2   7     1593.35     1508.86     53.80 o 
  -5  -2   6      971.29      961.35     62.00 o 
  -5  -2   6     1529.13     1577.03     51.60 o 
   5  -2  -5      605.10      563.99     47.56 o 
  -5  -2   5     1552.43     1436.41     50.78 o 
  -5  -2   4      324.92      389.75     25.41 o 
  -5  -2   4     2507.48     2692.14     70.55 o 
   5  -2  -3       65.35       82.26     15.12 o 
  -5  -2   3      930.38      986.17     44.08 o 
  -5  -2   2     1528.35     1684.87     47.22 o 
  -5  -2   2     2161.74     2341.33     61.75 o 
  -5  -2   1       91.49       91.41     19.59 o 
  -5  -2   1      241.61      246.11     24.02 o 
  -5  -2   0      364.89      390.07     19.63 o 
  -5  -2   0     3186.71     3297.19     78.57 o 
  -5  -2  -1      494.16      475.19     18.38 o 
  -5  -2  -1      607.02      566.73     32.43 o 
  -5  -2  -2     1244.88     1304.41     54.23 o 
  -5  -2  -2     1848.30     2021.48     58.61 o 
  -5  -2  -3      496.08      525.42     36.21 o 
  -5  -2  -3     1637.04     1374.52     51.04 o 
  -5  -2  -4      322.46      365.17     31.84 o 
  -5  -2  -4     2094.51     2165.10     64.97 o 
  -5  -2  -5      813.75      809.25     25.33 o 
  -5  -2  -5     1037.46     1020.36     43.43 o 
  -5  -2  -6      625.28      613.66     25.91 o 
  -5  -2  -6      855.49      834.07     40.37 o 
  -5  -2  -7      126.85      130.07     13.92 o 
  -5  -2  -7      622.71      720.63     35.24 o 
  -5  -2  -8      369.56      418.71     41.51 o 
  -5  -2  -8     1283.98     1314.74     48.60 o 
  -5  -2  -9       44.39       49.29     21.49 o 
  -5  -2  -9      412.99      371.67     29.34 o 
  -5  -2 -10      758.00      754.97     39.62 o 
  -5  -2 -10      934.39      899.76     49.03 o 
  -5  -2 -11       95.87       77.15     18.16 o 
   5  -2  11      160.19      131.49     24.13 o 
  -5  -2 -12      117.65      112.90     17.59 o 
   5  -2  12     2209.46     2332.24    179.08 o 
  -5  -2 -13      225.73      210.87     21.90 o 
   5  -2  13      271.89      259.68     32.06 o 
  -5  -2 -14       78.75       42.94     15.45 o 
   5  -2  14      217.85      205.24     29.98 o 
   5  -2  15       15.99       23.24     20.98 o 
   5  -2  16     1152.81     1095.19    102.13 o 
   5  -2  17      800.74      557.50    313.04 o 
   5  -2  18      316.19      282.70     35.53 o 
   5  -2  19       81.62       63.20     25.14 o 
   5  -2  20      145.39      115.21     53.97 o 
   5  -2  21      946.88      989.00    300.23 o 
   5  -2  22       68.66       59.43     45.70 o 
   5  -2  23      161.33      108.47     43.68 o 
  -5  -1  26       82.48       76.74     33.90 o 
  -5  -1  25      450.32      346.40     46.53 o 
  -5  -1  25      788.03      785.39     76.98 o 
  -5  -1  24      192.02      235.32     41.03 o 
  -5  -1  24      873.35      960.09     79.76 o 
  -5  -1  23       95.35      103.80     31.97 o 
  -5  -1  23      900.89      969.36     76.47 o 
  -5  -1  22      241.95      249.86     43.44 o 
  -5  -1  22      629.68      704.09     68.43 o 
  -5  -1  21     1484.42     1376.06     76.42 o 
  -5  -1  21     2331.10     2307.21    108.85 o 
  -5  -1  20       46.61       83.06     28.52 o 
  -5  -1  20     2175.51     2151.03     95.05 o 
  -5  -1  19      220.91      187.20     12.78 o 
  -5  -1  19     1271.32     1453.61     78.38 o 
  -5  -1  18      267.80      243.47     16.15 o 
  -5  -1  18      372.68      373.97     46.91 o 
  -5  -1  17     1926.05     1902.97     43.60 o 
  -5  -1  17     3154.05     3181.24    108.59 o 
  -5  -1  16       54.99       79.74     11.77 o 
  -5  -1  16     2447.55     2554.47     88.01 o 
  -5  -1  15      940.53      977.11     33.20 o 
  -5  -1  15     3564.41     3321.95     98.28 o 
  -5  -1  14      158.35      180.10     15.92 o 
  -5  -1  14      238.09      295.13     34.51 o 
   5  -1 -13      910.57      980.24     58.97 o 
  -5  -1  13     1147.98     1138.99    148.42 o 
   5  -1 -12      186.69      188.38     27.85 o 
  -5  -1  12     2295.52     1985.38     62.98 o 
   5  -1 -11      824.72      838.13     49.90 o 
  -5  -1  11     3799.02     3628.17     82.06 o 
   5  -1 -10      578.07      499.03     35.30 o 
  -5  -1  10     1002.52      907.35     81.49 o 
   5  -1  -9      954.77     1029.13     49.74 o 
  -5  -1   9     1624.55     1680.87     95.47 o 
   5  -1  -8      911.40     1010.13     46.39 o 
  -5  -1   8     4740.24     4699.67     79.92 o 
   5  -1  -7     2569.38     2573.19     68.91 o 
  -5  -1   7     6125.09     5984.81     86.90 o 
  -5  -1   6     1889.71     2057.85     45.79 o 
  -5  -1   5     2963.65     3157.17     52.41 o 
  -5  -1   4     2330.76     2249.58     38.81 o 
  -5  -1   3     5887.00     5513.20     54.43 o 
  -5  -1   2     3018.62     3285.40     31.20 o 
   5  -1  -1      430.12      378.18     18.95 o 
   5  -1   0     1728.94     1643.03     69.92 o 
  -5  -1  -1     1794.46     1780.51     43.07 o 
   5  -1   1     6331.63     6228.38     57.19 o 
   5  -1   2     1081.30      950.53     31.01 o 
  -5  -1  -2     2076.09     1847.53     55.42 o 
   5  -1   3     1171.44     1151.86     67.06 o 
  -5  -1  -3     3036.44     3094.73     47.73 o 
  -5  -1  -4      757.61      960.60     87.18 o 
  -5  -1  -4     1371.33     1584.43     54.94 o 
  -5  -1  -5     2048.97     2027.62     75.98 o 
  -5  -1  -5     6790.05     6451.99    116.22 o 
   5  -1   6     1961.63     2134.95     78.21 o 
  -5  -1  -6     3458.89     3764.88     70.82 o 
   5  -1   7      363.59      387.01     31.47 o 
  -5  -1  -7     2479.23     2282.40    175.96 o 
   5  -1   8      192.36      202.11     20.03 o 
  -5  -1  -8     1125.95     1183.87     53.30 o 
   5  -1   9     1679.75      802.16    783.19 o 
   5  -1   9     3282.30     3054.88    174.00 o 
  -5  -1 -10     1070.04     1026.61     38.14 o 
   5  -1  10     1360.02     1269.41     58.23 o 
  -5  -1 -11      118.64      139.13     19.02 o 
   5  -1  11     1980.04     1773.47    183.09 o 
   5  -1  12      274.25      342.86     34.91 o 
   5  -1  13     3076.41     3016.54    231.99 o 
   5  -1  14     1383.22     1323.60     92.07 o 
  -5  -1 -15      697.27      661.18     28.90 o 
   5  -1  15     4179.20     4105.03    311.78 o 
  -5  -1 -16       33.66       64.76     11.86 o 
   5  -1  16      509.98      559.27     67.53 o 
  -5  -1 -17      620.19      533.90     22.88 o 
   5  -1  17     1107.10      976.48     75.91 o 
   5  -1  18     1206.31      171.86    451.40 o 
   5  -1  19     3150.03     3295.39    552.84 o 
   5  -1  20      734.46      634.60     58.61 o 
   5  -1  21      624.96      594.49     57.44 o 
   5  -1  22      819.08      709.90    104.13 o 
   5  -1  23      935.45     1050.00    223.35 o 
  -5   0  26       75.56       64.33     40.38 o 
  -5   0  25      139.25       98.46     39.42 o 
  -5   0  24        0.44       -4.18     25.63 o 
  -5   0  23      466.40      496.54     48.00 o 
  -5   0  22       39.34       60.77     24.50 o 
  -5   0  21       84.16       71.07     26.13 o 
  -5   0  20       19.17       11.31      6.09 o 
  -5   0  20      802.50      737.60     60.75 o 
  -5   0  19      854.93      655.16     77.77 o 
  -5   0  18      369.52      377.95     24.42 o 
  -5   0  17       83.88       94.70     11.80 o 
  -5   0  17       94.24      118.17     32.86 o 
  -5   0  16       18.30       25.85     27.04 o 
  -5   0  15       75.32       50.97     20.72 o 
  -5   0  15       82.09       95.18     27.20 o 
   5   0 -14      182.54      255.00     33.01 o 
  -5   0  14      216.86      216.40     32.34 o 
   5   0 -13     1289.30     1504.81     70.22 o 
  -5   0  13     1565.69     1596.41     66.88 o 
   5   0 -12       70.16       65.45     19.46 o 
  -5   0  12      471.24      475.12     34.96 o 
   5   0 -11      923.03     1096.63     54.58 o 
  -5   0  11     1234.04     1268.38     54.12 o 
  -5   0  10     9023.24    10490.34    129.66 o 
   5   0  -9      756.21      935.56     45.79 o 
  -5   0   9     6901.43     7547.15    107.22 o 
   5   0  -8     2585.36     2818.68     73.47 o 
   5   0  -7     1294.67     1543.27     40.96 o 
   5   0  -6      214.04      218.24     19.26 o 
   5   0  -5        0.09       12.30      7.32 o 
  -5   0   4      712.39      779.61     43.77 o 
   5   0  -3     1267.32     1169.32     33.62 o 
   5   0  -2     1267.69     1255.81     56.71 o 
  -5   0   1      695.87      720.87     29.52 o 
   5   0   0     1411.99     1372.79     43.29 o 
   5   0   1      789.54      818.81     38.15 o 
   5   0   2     1442.48     1471.13     38.65 o 
   5   0   3      764.03      705.88     28.99 o 
  -5   0  -4      508.85      507.06     22.75 o 
  -5   0  -5      713.78      922.20     44.89 o 
   5   0   5      715.57      826.35     31.59 o 
  -5   0  -6      300.31      351.14     26.44 o 
   5   0   6     4986.13     5493.71     75.89 o 
   5   0   7     3390.57     3473.66     91.18 o 
   5   0   7     4761.16     4873.68     84.08 o 
   5   0   8     4645.50     5415.29     64.60 o 
   5   0   8     5739.36     5892.63    934.47 o 
  -5   0  -9      171.60      167.23     20.08 o 
   5   0   9     1844.54     2126.20    213.10 o 
  -5   0 -10      221.29      216.01     18.10 o 
   5   0  10      348.45      219.33    142.99 o 
  -5   0 -11      152.49      160.27     13.76 o 
   5   0  11     2489.28     2540.45    101.54 o 
  -5   0 -12       18.94       20.94      9.92 o 
   5   0  12      349.78      386.45     82.56 o 
  -5   0 -13        3.73       12.05      7.43 o 
   5   0  13      140.26      139.20     23.97 o 
  -5   0 -14        7.01       10.37      7.40 o 
   5   0  14       17.14       27.82     21.31 o 
  -5   0 -15        5.71        9.23      6.28 o 
   5   0  15      157.74      223.10     48.56 o 
  -5   0 -16       91.51       73.18      7.62 o 
   5   0  16      761.25      851.95     92.85 o 
   5   0  17     1628.07     1758.46    279.84 o 
   5   0  18      466.94      423.22     50.20 o 
   5   0  19      181.20      189.64     35.31 o 
   5   0  20       92.23      134.23     32.29 o 
   5   0  21     1164.73     1257.90    129.37 o 
   5   0  22        2.18       -4.82     51.79 o 
   5   0  23      389.01      344.04     55.01 o 
   5   0  24      244.46      319.45     51.65 o 
  -5   1  26      280.21      289.58     62.45 o 
  -5   1  25      706.74      748.84     78.55 o 
  -5   1  24      221.15      168.47     43.25 o 
  -5   1  24      979.21      866.13     78.97 o 
  -5   1  23      113.18      154.19     40.79 o 
  -5   1  22      275.21      231.55     60.10 o 
  -5   1  21     1505.99     1439.60     54.65 o 
  -5   1  21     2268.14     2254.25    106.82 o 
  -5   1  20       44.96       57.45     17.71 o 
  -5   1  20     2083.64     2296.70    101.19 o 
  -5   1  19      268.65      268.84     30.92 o 
  -5   1  18      262.81      243.20     38.16 o 
  -5   1  18      323.81      445.46     50.12 o 
  -5   1  17     1921.12     1914.27     51.03 o 
  -5   1  17     3184.89     3223.69    111.73 o 
  -5   1  16     2403.11     2471.98     91.61 o 
  -5   1  15     3499.26     3434.50    104.98 o 
   5   1 -14      193.97      296.80     48.46 o 
   5   1 -13     1242.04     1123.83     58.59 o 
   5   1 -12     2099.38     2175.34     66.48 o 
   5   1 -11     3928.64     3741.80     84.47 o 
   5   1 -10      863.75      911.41     43.61 o 
   5   1  -9     1826.26     1763.01     56.70 o 
   5   1  -8     4381.44     4902.14     80.93 o 
   5   1  -7     6329.50     6207.29     88.59 o 
  -5   1   6      338.62      370.26     26.15 o 
   5   1  -6     1711.74     2070.60     45.42 o 
  -5   1   5     1029.00     1115.77     70.95 o 
  -5   1   5     3152.17     3054.85     66.31 o 
  -5   1   4      548.87      532.28     26.30 o 
  -5   1   3     2503.34     2422.18     96.97 o 
  -5   1   2      114.42       86.05     12.31 o 
   5   1  -1      304.27      375.50     21.87 o 
   5   1   0     1612.59     1602.52     68.75 o 
   5   1   1     1737.24     1752.84     41.86 o 
   5   1   2      962.21      917.61     43.77 o 
  -5   1  -3     1034.47     1168.08     33.43 o 
  -5   1  -4      816.63      898.27     35.01 o 
  -5   1  -5     1961.83     2011.74     79.36 o 
  -5   1  -6     2112.53     2127.90     58.77 o 
  -5   1  -7      369.55      286.05    146.34 o 
   5   1   7     2100.01     2482.38     55.40 o 
   5   1   8      234.18      213.50     11.62 o 
   5   1   8     1281.90     1331.87     44.13 o 
   5   1   9     3135.81     3083.06     82.88 o 
  -5   1 -10     1163.53     1078.81     49.63 o 
   5   1  10     1501.90     1371.49     67.29 o 
   5   1  11     1781.34     1808.54     64.86 o 
   5   1  12      330.99      355.72     43.49 o 
  -5   1 -13     3152.37     3021.58     79.95 o 
   5   1  14     1419.74     1417.75    122.71 o 
  -5   1 -15      677.54      646.71     20.99 o 
   5   1  15     4168.40     4403.43    372.08 o 
  -5   1 -16       57.86       39.72      5.18 o 
   5   1  16      543.24      536.01     40.39 o 
   5   1  17      979.94     1063.02     55.31 o 
   5   1  18     1259.08     1180.58    153.97 o 
   5   1  19     3157.58     3156.63    163.99 o 
   5   1  20      652.45      591.42     50.35 o 
   5   1  21      617.27      668.40     72.21 o 
   5   1  22      723.94      740.65     76.25 o 
   5   1  23     1002.50     1035.10     86.39 o 
  -5   2  23      697.48      787.34     75.87 o 
  -5   2  22      209.32      236.03     52.90 o 
  -5   2  21      112.69      107.88     43.03 o 
  -5   2  20      215.23      217.04     36.98 o 
  -5   2  19      177.85      194.40     21.56 o 
  -5   2  19     1044.92     1057.07    134.02 o 
  -5   2  18      538.84      519.28     51.53 o 
  -5   2  18      858.16      822.44     64.00 o 
  -5   2  17        1.28        5.08     10.30 o 
  -5   2  17       26.04       53.56     32.07 o 
  -5   2  16       76.75       59.74     11.76 o 
  -5   2  16      219.48      180.15     35.79 o 
  -5   2  15       25.47        9.53     11.40 o 
  -5   2  15      434.59      439.28     42.34 o 
  -5   2  14     1367.37     1397.15    100.90 o 
  -5   2  13      209.24      190.52     29.32 o 
  -5   2  12     1471.15     1518.77     56.41 o 
  -5   2  11      283.83      266.79     29.58 o 
  -5   2  10     1174.33     1179.92     47.78 o 
  -5   2   9      503.50      539.28     32.15 o 
  -5   2   8      127.02      144.25     19.01 o 
  -5   2   7      123.43      128.41     17.55 o 
  -5   2   6      977.71      995.91     63.57 o 
  -5   2   5      629.52      527.29     27.84 o 
  -5   2   4      332.94      364.52     20.36 o 
  -5   2   3       62.27       63.91     14.47 o 
  -5   2   2     1556.91     1675.36     70.64 o 
  -5   2   1       82.83       82.61     12.36 o 
  -5   2   0      349.47      391.02     20.14 o 
   5   2   1      477.27      477.88     20.00 o 
  -5   2  -2     1204.21     1255.02     67.76 o 
  -5   2  -3      522.68      473.98     32.73 o 
   5   2   3     1619.39     1549.28     52.24 o 
  -5   2  -4      307.79      325.99     26.12 o 
   5   2   5      816.78      819.08     24.99 o 
  -5   2  -6      601.47      610.20     18.49 o 
  -5   2  -6      820.54      913.11     48.81 o 
  -5   2  -7      142.69      118.68     10.91 o 
  -5   2  -8      366.22      409.18     28.13 o 
  -5   2  -8     1263.33     1294.11     60.32 o 
  -5   2  -9       41.54       40.54     13.18 o 
  -5   2  -9      366.38      395.05     39.04 o 
  -5   2 -10      905.36      972.04     55.75 o 
  -5   2 -11      157.89      149.78     32.69 o 
   5   2  12     2239.50     1959.46     95.85 o 
   5   2  13      273.96      256.99     29.89 o 
   5   2  14      212.33      178.41     30.38 o 
  -5   2 -15       15.05       12.04      9.51 o 
   5   2  15       22.28       25.07     28.73 o 
  -5   2 -16      159.22      146.25     13.80 o 
   5   2  16     1214.83     1130.92     73.83 o 
   5   2  17      836.80      734.97     66.35 o 
   5   2  18      320.48      278.00     44.58 o 
   5   2  19       70.87       38.93     34.90 o 
   5   2  20      152.17      124.50     41.70 o 
   5   2  21     1007.65     1019.08     81.56 o 
   5   2  22       72.27       78.92     54.91 o 
   5   2  23      115.75      140.21     44.38 o 
  -5   3  25      383.63      401.41     65.93 o 
  -5   3  23     1146.10     1074.25     83.79 o 
  -5   3  22      347.78      301.97     56.92 o 
  -5   3  21     1118.71     1094.15     81.50 o 
  -5   3  20      856.70      823.33     67.34 o 
  -5   3  18      327.19      394.94     48.04 o 
  -5   3  17      523.58      568.04     51.59 o 
  -5   3  16     1029.46     1052.47     60.84 o 
  -5   3  15     1771.01     1707.91     75.31 o 
  -5   3  14     1028.88     1040.77     56.90 o 
  -5   3  13     4098.44     3949.28    101.43 o 
  -5   3  12      308.23      381.71     36.79 o 
  -5   3  11     2545.73     2647.11     83.43 o 
  -5   3  10      691.51      720.89     42.32 o 
   5   3  -9     1781.22     1877.63     66.41 o 
   5   3  -8      446.13      454.49     33.04 o 
   5   3  -8     2359.82     2242.63     71.63 o 
  -5   3   7     2970.43     3002.67     90.73 o 
  -5   3   7     3941.20     4181.62     60.49 o 
  -5   3   6      387.85      403.70     28.30 o 
  -5   3   6      944.57      917.86     32.89 o 
   5   3  -5      530.65      529.72     36.01 o 
  -5   3   5     3279.81     3077.77     70.63 o 
  -5   3   4      467.13      459.91     33.54 o 
   5   3  -4     1262.78     1268.88     46.55 o 
  -5   3   3     3031.15     3173.16     83.96 o 
  -5   3   3     8183.28     8878.75    111.95 o 
  -5   3   2     2144.98     2414.48     73.20 o 
  -5   3   2     3855.16     4311.99     79.71 o 
  -5   3   1     4690.27     5147.21    106.52 o 
  -5   3   1    13227.61    14691.31    155.57 o 
  -5   3   0     1014.73     1000.45     48.61 o 
  -5   3   0     4874.36     5412.61    100.69 o 
  -5   3  -1     3024.24     3209.81     47.63 o 
  -5   3  -1     8605.84     8820.69    129.98 o 
   5   3   2      401.09      436.36     26.77 o 
  -5   3  -2     1239.14      129.40     18.25 o 
   5   3   3     1427.99     1477.96     46.61 o 
   5   3   4      324.75      315.61     23.99 o 
  -5   3  -5      537.11      575.08     36.86 o 
   5   3   5     6029.10     6058.09    150.52 o 
  -5   3  -6     1027.29     1050.25     52.11 o 
   5   3   6     1836.83     1934.76     45.01 o 
  -5   3  -7     2370.36     2572.38     76.38 o 
  -5   3  -7     5583.01     5789.78     94.48 o 
  -5   3  -8      147.21      152.58     23.13 o 
  -5   3  -8     1492.94     1388.15     87.94 o 
  -5   3  -9     1233.18     1450.47     59.94 o 
   5   3   9     5876.85     6301.18    133.77 o 
  -5   3 -10     1654.05     1888.88     70.08 o 
  -5   3 -10     2300.77     2083.08     91.40 o 
   5   3  11     3940.52     4072.41    158.39 o 
   5   3  12      894.23      888.34     54.48 o 
   5   3  13     1705.86     1538.63    202.31 o 
   5   3  14      667.03      696.30     63.00 o 
   5   3  15      643.71      634.92     59.47 o 
   5   3  16      512.23      616.80     61.70 o 
   5   3  17      103.05      136.94     39.05 o 
   5   3  18      551.84      535.94     63.61 o 
   5   3  19     1244.34     1095.17     82.06 o 
   5   3  20      665.51      637.37     67.10 o 
   5   3  21      717.69      774.53     78.43 o 
   5   3  22      269.20      237.03     49.94 o 
  -5   4  23      243.05      162.19     55.29 o 
  -5   4  22      456.01      420.04     61.15 o 
  -5   4  21      118.05       63.14     45.35 o 
  -5   4  20        5.89      -16.35     40.30 o 
  -5   4  19      469.89      412.33     52.72 o 
  -5   4  18       52.22       -0.90     32.90 o 
  -5   4  17      388.16      361.00     46.00 o 
  -5   4  16      225.22      251.82     38.30 o 
  -5   4  15      467.47      448.72     43.56 o 
  -5   4  14      295.44      306.57     39.58 o 
  -5   4  13      548.97      614.92     47.44 o 
   5   4 -13      673.15      676.84     52.70 o 
  -5   4  12      123.75      128.67     25.76 o 
  -5   4  12      199.75      226.76     36.59 o 
  -5   4  11      177.12      212.00     28.46 o 
  -5   4  11      664.27      658.49     50.56 o 
  -5   4  10      244.61      276.94     30.05 o 
   5   4 -10      804.46      785.54     53.36 o 
  -5   4   9     1062.06     1075.46     52.23 o 
   5   4  -9     1623.57     1619.93     73.02 o 
   5   4  -8      118.70      120.37     23.23 o 
  -5   4   8      179.78      218.31     33.91 o 
   5   4  -7       50.38       67.48     20.30 o 
  -5   4   7     1002.90     1085.34     64.46 o 
  -5   4   6      346.04      377.38     27.87 o 
   5   4  -6      676.47      792.69     52.26 o 
  -5   4   5      375.96      331.75     31.94 o 
  -5   4   5      420.52      407.24     32.87 o 
  -5   4   4      199.79      173.46     23.82 o 
  -5   4   4      309.86      347.39     30.37 o 
  -5   4   3      631.73      629.83     42.04 o 
   5   4  -3     1603.74     1830.05    205.58 o 
  -5   4   2      215.26      202.79     26.55 o 
  -5   4   2      565.20      595.92     38.10 o 
  -5   4   1       73.26      108.37     21.57 o 
  -5   4   1      220.36       59.76     16.78 o 
  -5   4   0      187.38      188.91     26.11 o 
   5   4   0      572.90      513.64    105.74 o 
   5   4   1      508.67      607.26     38.10 o 
  -5   4  -1     1715.81     1814.22     75.92 o 
  -5   4  -2       66.58       73.10     20.73 o 
   5   4   2      421.90      426.59     37.81 o 
  -5   4  -3       20.88       22.27     18.37 o 
   5   4   3      721.26      649.38     44.95 o 
  -5   4  -4      205.32      226.05     29.70 o 
   5   4   4      835.19      896.95     51.75 o 
  -5   4  -5      514.98      488.41     39.73 o 
   5   4   5      608.57      635.62     44.78 o 
  -5   4  -6       43.82       44.95     18.43 o 
   5   4   6      283.79      269.17     34.22 o 
  -5   4  -7      334.65      346.80     35.44 o 
  -5   4  -7     2218.23     2208.25     78.23 o 
   5   4   8      786.00      821.49     50.12 o 
   5   4   9      610.88      611.51     97.72 o 
  -5   4 -10      299.56      265.91     54.39 o 
   5   4  11     1129.89     1135.16     64.91 o 
  -5   4 -12       24.59       25.14      6.34 o 
  -5   4 -12      449.88      464.92     46.00 o 
  -5   4 -13      368.99      409.11     56.16 o 
   5   4  14      191.06      196.66     36.12 o 
   5   4  15      487.66      371.18     67.45 o 
   5   4  17      416.54      420.69     58.74 o 
   5   4  18       11.26       10.19     49.24 o 
   5   4  19      144.69      194.00     43.35 o 
   5   4  20      371.01      423.69     62.83 o 
   5   5 -21      648.58      731.46     69.86 o 
  -5   5  20      700.42      712.95     67.01 o 
   5   5 -19      502.10      565.80     58.61 o 
  -5   5  18      397.11      526.70     63.01 o 
  -5   5  17     1385.17     1380.64    100.36 o 
  -5   5  16      839.14      747.05     60.18 o 
   5   5 -15      815.40      802.76     59.36 o 
   5   5 -14      696.94      699.39     56.82 o 
   5   5 -13      926.85     1016.41     65.53 o 
   5   5 -12     1661.76     1611.11     78.25 o 
  -5   5  11      376.32      401.01     37.85 o 
   5   5 -11     1100.87     1030.44     63.71 o 
  -5   5  10      737.33      766.06     50.31 o 
   5   5 -10     1074.80     1010.51     63.13 o 
  -5   5   9       98.70      113.35     24.59 o 
   5   5  -9     1511.71     1553.40     74.66 o 
  -5   5   8      710.80      672.87     47.62 o 
   5   5  -8     1637.51     1624.47     75.63 o 
  -5   5   7     1240.47     1297.99     63.70 o 
  -5   5   6       37.40       14.81     17.96 o 
  -5   5   5      824.75      766.74     49.52 o 
  -5   5   4      523.27      570.09     43.70 o 
  -5   5   3      986.55     1000.98     57.06 o 
  -5   5   2      174.82      198.10     29.59 o 
  -5   5   1      343.37      326.50     27.72 o 
   5   5  -1      981.54      994.48     56.04 o 
   5   5   0      500.30      534.73     31.93 o 
   5   5   1     1178.42     1175.35     40.66 o 
   5   5   2      203.92      232.54     15.67 o 
  -5   5  -3      750.85      702.10     52.79 o 
  -5   5  -4      230.47      218.84     39.63 o 
  -5   5  -5     3181.14     3214.78    111.88 o 
  -5   5  -6     1721.74     1797.92     86.80 o 
  -5   5  -7     1013.46      289.65    310.63 o 
   5   5   8     1367.45      144.36    543.40 o 
   5   5   9     1064.96      123.57    394.40 o 
   5   5  10     1124.87      192.50    462.18 o 
   5   5  11      960.45      116.04    325.76 o 
  -5   5 -12      833.58      865.47     69.37 o 
  -5   5 -13      812.59      796.91     68.47 o 
  -5   5 -14      475.14      432.73     55.21 o 
  -5   5 -15     1147.60     1151.96     83.22 o 
  -5   5 -16      493.71      428.14     63.52 o 
  -5   5 -17      507.19      525.70     61.30 o 
  -5   5 -18      554.93      513.94     64.88 o 
   5   6 -18      231.17      265.15     47.79 o 
   5   6 -17      155.02      198.71     42.53 o 
   5   6 -16      592.88      637.56     57.88 o 
   5   6 -15      170.48      169.92     40.84 o 
   5   6 -14     1128.09     1103.10     72.87 o 
   5   6 -13       87.24       82.59     36.67 o 
   5   6 -12      563.30      618.87     55.32 o 
  -5   6  11       59.22       51.66     21.63 o 
   5   6 -11      117.00       66.65     29.41 o 
  -5   6  10      256.66      306.69     35.75 o 
  -5   6   9      217.48      214.45     31.58 o 
  -5   6   8        1.04       -8.73     20.40 o 
  -5   6   7        9.30        2.23     19.56 o 
  -5   6   6       65.96       27.33     18.71 o 
  -5   6   5      623.93      583.68     47.11 o 
  -5   6   4      147.86      143.02     25.16 o 
  -5   6   3       78.99       64.95     19.41 o 
  -5   6   2       74.35       73.18     20.12 o 
  -5   6   1      453.90      468.95     35.54 o 
   5   6   0       16.45       17.63     10.38 o 
  -5   6   0      127.91      200.10     38.71 o 
   5   6   1      216.71      211.07     22.43 o 
   5   6   2       90.01      104.69     10.69 o 
  -5   6  -2      313.24      322.93     44.72 o 
   5   6   3     1703.12     1724.70     82.77 o 
  -5   6  -4       98.39       69.26     34.44 o 
   5   6   5      177.79      125.57     40.78 o 
  -5   6  -6      173.54      124.18     42.30 o 
   5   6   7      711.63      673.92     56.62 o 
  -5   6  -8      558.30      597.41     60.71 o 
  -5   6  -9      133.70       93.83     38.16 o 
  -5   6 -10      317.08      400.39     54.89 o 
  -5   6 -11       65.59       18.64     39.81 o 
  -5   6 -12     1310.93     1269.77     88.25 o 
  -5   6 -13      216.24       98.41     38.72 o 
  -5   6 -14      398.84      338.90     55.20 o 
  -5   6 -15      212.85      268.55     50.41 o 
  -5   6 -16      307.60      282.56     51.66 o 
  -5   7  11      749.64      759.30     59.89 o 
  -5   7  10      128.87      117.91     29.27 o 
  -5   7   9      242.00      239.28     36.21 o 
  -5   7   8      146.74      197.47     32.50 o 
   5   7  -7      285.21      310.10     35.95 o 
  -5   7   7      478.93      428.77     48.94 o 
   5   7  -6       49.80       35.61     22.63 o 
   5   7  -5       83.45       57.97     20.84 o 
  -5   7   5      514.69      449.76     49.62 o 
   5   7  -4      185.73      210.07     31.12 o 
  -5   7   3      303.68      287.96     35.02 o 
   5   7  -2       35.46       48.73     17.46 o 
  -5   7   2      970.07      899.56     68.00 o 
   5   7  -1      398.08      455.46     31.75 o 
  -5   7   1     1026.12     1127.84     75.69 o 
  -5   7   0      580.07      538.18     58.37 o 
  -5   7  -1      883.84      907.44     69.98 o 
  -5   7  -2      554.65      564.61     61.50 o 
  -5   7  -3      373.63      469.16     56.47 o 
  -5   7  -4      212.52      188.09     42.01 o 
  -5   7  -5      619.16      790.20     69.80 o 
  -5   7  -6      408.73      396.98     54.36 o 
  -5   7  -7      826.99      878.27     77.10 o 
  -5   7  -8      428.14      444.83     60.56 o 
  -5   7  -9      913.66      943.93     78.71 o 
  -5   7 -10      679.11      659.24     68.75 o 
  -5   7 -11     1267.88     1470.94     98.87 o 
  -5   7 -12      545.58      479.21     63.54 o 
  -5   7 -13      700.11      835.18     79.36 o 
   5   8 -11       44.06       52.07     39.55 o 
  -5   8   8       22.27        5.05     33.86 o 
  -5   8   7      189.04      200.68     47.16 o 
  -5   8   6      205.26      218.22     47.16 o 
  -5   8   5      311.00      340.56     51.61 o 
  -5   8   4      626.94      622.39     62.80 o 
  -5   8   3       52.98       62.53     32.06 o 
  -5   8   2      786.17      871.16     73.08 o 
  -5   8   1       30.33      -14.41     47.11 o 
  -5   8   0      793.66      788.36     72.33 o 
  -5   8  -1      159.74       61.13     47.59 o 
  -5   8  -2      464.10      582.06     67.55 o 
  -5   8  -3      300.45      326.88     56.37 o 
  -5   8  -4      225.31      214.46     53.01 o 
  -5   8  -5      225.57      236.13     57.00 o 
  -5   8  -6       89.35       80.88     51.90 o 
  -5   8  -7      605.83      601.73     69.67 o 
  -5   8  -8      521.32      526.77     70.23 o 
  -5   8  -9       81.97       20.88     59.73 o 
  -6  -8  10      871.49      814.43     73.27 o 
  -6  -8   9      114.01      142.07     42.42 o 
  -6  -8   8      202.07      209.93     45.34 o 
  -6  -8   7      109.39       98.00     35.32 o 
  -6  -8   6      888.11      778.55     71.92 o 
  -6  -8   5       23.41       22.70     36.20 o 
  -6  -8   4      342.54      205.57     45.96 o 
  -6  -8   3      660.06      628.69     65.44 o 
  -6  -8   2      607.48      644.67     66.01 o 
  -6  -8   1       92.82       97.19     36.88 o 
  -6  -8   0      693.16      580.45     62.82 o 
  -6  -8  -1      835.36      862.37     75.88 o 
  -6  -8  -2      324.88      258.97     48.30 o 
  -6  -8  -3       20.48       -6.42     36.55 o 
  -6  -8  -4      883.72      870.63     76.60 o 
  -6  -8  -5       85.15      123.35     41.21 o 
  -6  -7  15      173.04      185.79     42.91 o 
  -6  -7  14      183.12      138.03     37.73 o 
  -6  -7  13      772.36      806.30    192.88 o 
  -6  -7  12      272.83      272.53     47.25 o 
  -6  -7  11      400.38      378.17    107.93 o 
  -6  -7  10       57.29       43.77     30.58 o 
  -6  -7   9      466.52      432.60     52.34 o 
  -6  -7   8       84.11      102.67     34.09 o 
  -6  -7   7       42.19       45.57     30.65 o 
  -6  -7   6      386.49      330.83     48.18 o 
  -6  -7   5      406.41      410.35     51.46 o 
  -6  -7   4      111.50      118.30     33.51 o 
  -6  -7   3      178.07      143.93     35.22 o 
  -6  -7   2       58.59       72.72     29.61 o 
  -6  -7   1      790.26      654.06     60.39 o 
  -6  -7   0       61.00       62.89     31.70 o 
  -6  -7  -1      273.53      268.83     45.24 o 
  -6  -7  -2      128.98       79.38     30.65 o 
  -6  -7  -3      381.16      377.43     50.40 o 
  -6  -7  -4      343.55      285.31     45.01 o 
  -6  -7  -5       49.20      113.28     35.62 o 
  -6  -7  -6      154.32      114.99     35.50 o 
  -6  -7  -7      647.30      510.32     56.53 o 
  -6  -7  -8       43.62       71.53     33.93 o 
  -6  -7  -9      482.74      331.64     50.73 o 
  -6  -7 -10      441.06      397.13     52.73 o 
  -6  -7 -11     1096.70      817.56     71.54 o 
  -6  -7 -12      123.85      121.96     38.75 o 
  -6  -7 -13      272.86      200.55     47.43 o 
  -6  -6  19      254.46      333.17     63.44 o 
  -6  -6  17      721.62      715.76    201.97 o 
  -6  -6  16      982.18      947.50    169.90 o 
  -6  -6  15      449.33      481.28    148.18 o 
  -6  -6  14     1562.80     1374.87    302.81 o 
  -6  -6  13     1167.32     1052.46    316.98 o 
  -6  -6  12     1275.71     1249.96    127.35 o 
  -6  -6  11      941.78      712.97    275.04 o 
  -6  -6  10     1746.58     1540.79    435.02 o 
  -6  -6   9     1122.23      953.56     65.59 o 
  -6  -6   8     1057.09      932.82     64.23 o 
  -6  -6   7      781.04      609.82     52.68 o 
  -6  -6   6     1708.76     1393.31     76.15 o 
   6  -6  -5       97.11      139.63     71.03 o 
   6  -6  -4     1379.57     1588.83    731.28 o 
   6  -6  -3      718.94      818.07     93.27 o 
  -6  -6   2      807.59      779.44    139.41 o 
   6  -6  -1      251.79      263.65     32.34 o 
   6  -6   0      980.64     1103.86    364.08 o 
  -6  -6  -1      934.92      817.83     61.17 o 
  -6  -6  -2      886.28      795.90     60.71 o 
  -6  -6  -3      168.23      101.82     32.17 o 
  -6  -6  -4     2255.48     2003.79     93.22 o 
  -6  -6  -5     1017.78      925.97     65.47 o 
  -6  -6  -6      971.04      940.87     67.14 o 
  -6  -6  -7      771.57      785.87     62.09 o 
  -6  -6  -8     1676.84     1344.43     79.17 o 
  -6  -6  -9      598.37      585.17     55.63 o 
  -6  -6 -10     1893.72     1540.29     85.61 o 
  -6  -6 -11      786.69      748.47     62.10 o 
  -6  -6 -12     1555.64     1397.94     82.79 o 
  -6  -6 -13      328.43      274.63     44.05 o 
   6  -6  14     1380.39     1400.54    538.71 o 
   6  -6  15      597.82      602.62     65.94 o 
   6  -6  16      776.22      812.61    133.14 o 
  -6  -6 -17      171.84      149.22     38.36 o 
  -6  -5  21      164.70      170.69     49.37 o 
  -6  -5  20      434.65      378.10     54.30 o 
  -6  -5  19       90.60      107.11     38.97 o 
  -6  -5  18      106.88      115.51     33.60 o 
  -6  -5  17      180.33      242.70     39.29 o 
  -6  -5  16      252.13      223.89     38.35 o 
  -6  -5  15      192.08      152.04     42.51 o 
  -6  -5  14      134.21      119.98     44.80 o 
  -6  -5  13      450.13      441.05     82.12 o 
  -6  -5  12      206.10      199.39     39.22 o 
  -6  -5  11      850.09      801.28    148.64 o 
  -6  -5  10      862.41      636.20    188.42 o 
  -6  -5   9     1037.41      829.06     55.17 o 
  -6  -5   8      820.60      813.43     54.21 o 
  -6  -5   7      151.47      141.58     27.68 o 
  -6  -5   6     1070.76      809.65     53.44 o 
  -6  -5   5      858.21      921.40    207.84 o 
   6  -5  -4      361.04      432.03    110.66 o 
  -6  -5   3      525.76      685.65    206.14 o 
   6  -5  -2      606.81      552.35    137.84 o 
  -6  -5   1     1453.71     1561.23    359.14 o 
  -6  -5   0      525.43      434.75     42.75 o 
  -6  -5  -1      484.00      413.11     40.79 o 
  -6  -5  -2      369.33      289.75     35.73 o 
  -6  -5  -3     1113.29      854.23     56.14 o 
  -6  -5  -4      718.05      574.27     47.65 o 
  -6  -5  -5      213.30      176.79     30.87 o 
  -6  -5  -6     1258.32      924.60     59.35 o 
  -6  -5  -7     1020.71      876.48     58.35 o 
  -6  -5  -8      443.98      374.87     41.33 o 
  -6  -5  -9     1118.72      935.32     61.35 o 
  -6  -5 -10      315.62      218.14     35.27 o 
  -6  -5 -11      452.42      356.76     42.24 o 
  -6  -5 -12      143.62      123.76     29.80 o 
   6  -5  13      178.85      116.26     42.54 o 
  -6  -5 -14      375.91      336.74     41.79 o 
   6  -5  15      232.87      296.45    131.34 o 
   6  -5  16      189.61      168.40     59.75 o 
  -6  -5 -17      151.49       96.42     46.46 o 
   6  -5  18      436.71      507.61     71.52 o 
   6  -5  19      146.41      218.77     58.44 o 
  -6  -4  23       81.90       94.82     40.25 o 
  -6  -4  22      336.10      285.40     52.09 o 
  -6  -4  21      368.34      315.71    120.85 o 
  -6  -4  20     1212.23     1149.71    420.97 o 
  -6  -4  19      179.91      163.45     79.24 o 
  -6  -4  18      815.12      647.54    179.79 o 
  -6  -4  17      749.34      648.85    189.30 o 
  -6  -4  16      871.25      747.29    144.29 o 
  -6  -4  15      745.61      511.92    170.62 o 
  -6  -4  14     1171.71      992.47    320.50 o 
  -6  -4  13     1667.12     1573.07    417.87 o 
  -6  -4  12       61.78       75.74     33.04 o 
  -6  -4  11      817.51      827.26     66.88 o 
  -6  -4  10     1842.93     1690.57    427.00 o 
  -6  -4   9     1609.40     1703.99    211.00 o 
  -6  -4   8     1914.99     1724.73    417.73 o 
  -6  -4   7     1520.56     1338.03    251.25 o 
   6  -4  -6     4667.24     4322.08    717.16 o 
  -6  -4   5     2821.38     2420.82    600.94 o 
   6  -4  -4     1638.74     1305.55    328.30 o 
  -6  -4   3     1695.83     1801.78    511.11 o 
  -6  -4   2     2253.74     2319.44    292.45 o 
  -6  -4   1     1714.68     1822.74    299.05 o 
  -6  -4   0     3047.30     3002.39    567.03 o 
   6  -4   1     1554.04     1487.11    252.20 o 
  -6  -4  -2     1181.42     1184.68    178.48 o 
  -6  -4  -3     1862.96     1819.16    234.17 o 
  -6  -4  -4     5472.47     5210.54   1065.46 o 
  -6  -4  -5     1599.46     1222.88     60.70 o 
  -6  -4  -6     1511.33     1331.02     63.23 o 
  -6  -4  -7     2245.22     1637.41     70.16 o 
  -6  -4  -8     1308.55     1150.02     59.72 o 
  -6  -4  -9     1252.26     1211.85    426.09 o 
  -6  -4 -10       81.84      110.79     26.92 o 
  -6  -4 -11     1199.62     1127.14    184.51 o 
   6  -4  12      813.76      713.32    151.70 o 
   6  -4  13      370.88      400.50     44.02 o 
  -6  -4 -14      876.93      797.33     52.23 o 
   6  -4  15      549.72      436.73     73.33 o 
   6  -4  16      630.48      694.29    134.92 o 
  -6  -4 -17       89.15      104.42     34.13 o 
   6  -4  18     1327.20     1315.74    352.89 o 
   6  -4  19      364.32      429.78     65.33 o 
   6  -4  20      288.25      351.57     62.79 o 
   6  -4  21       89.42       87.49     49.05 o 
  -6  -3  24      149.45      166.65     44.51 o 
  -6  -3  23      162.75      117.91     37.13 o 
  -6  -3  22      243.13      288.04     50.82 o 
  -6  -3  21      282.28      274.81     45.04 o 
  -6  -3  20      699.61      718.48    126.23 o 
  -6  -3  19      103.29      103.54     24.80 o 
  -6  -3  18      203.11      234.70     25.07 o 
  -6  -3  17      481.55      466.78     39.84 o 
  -6  -3  16      193.25      170.88     26.83 o 
  -6  -3  15      196.42      206.79     28.73 o 
  -6  -3  14      794.36      740.99    204.30 o 
  -6  -3  13      836.29      864.30     49.71 o 
  -6  -3  12      647.05      638.49     74.84 o 
  -6  -3  11     1018.04     1032.72    227.72 o 
  -6  -3  10     2105.10     2097.25    479.39 o 
   6  -3  -9      527.03      519.60    166.98 o 
  -6  -3   8     1541.99     1674.57    458.62 o 
  -6  -3   7      803.60      791.09     78.04 o 
  -6  -3   6     2475.38     2528.52    770.80 o 
  -6  -3   5      342.42      348.57     41.27 o 
   6  -3  -4      589.69      565.13     36.30 o 
  -6  -3   3      328.37      302.91     72.23 o 
  -6  -3   2      191.55      229.37     46.31 o 
  -6  -3   1      370.66      362.99     62.94 o 
  -6  -3   0      209.51      235.69     41.70 o 
  -6  -3  -1      197.89      212.87     21.66 o 
  -6  -3  -2     1051.43      914.36    383.18 o 
  -6  -3  -3      434.87      485.49    153.89 o 
  -6  -3  -4     1573.85     1629.88    314.65 o 
  -6  -3  -5     1172.54     1056.34    403.71 o 
  -6  -3  -6     1249.66     1315.97    272.86 o 
  -6  -3  -7      368.34      390.87     43.17 o 
  -6  -3  -8     1671.91     1700.15    310.68 o 
  -6  -3  -9      848.36      898.89    163.58 o 
  -6  -3 -10      765.08      789.52    128.44 o 
   6  -3  11     1244.55     1361.23    294.80 o 
   6  -3  12      767.11      883.33    162.69 o 
   6  -3  13      265.41      375.02     71.74 o 
   6  -3  14      360.41      286.68    118.89 o 
  -6  -3 -15      616.92      635.96    139.23 o 
   6  -3  16      285.68      298.79     55.22 o 
  -6  -3 -17      184.00      214.64     58.59 o 
  -6  -3 -18      570.19      546.16     78.25 o 
   6  -3  19      343.86      405.81     58.41 o 
   6  -3  20      381.85      636.90     72.04 o 
   6  -3  21      144.07      209.88     53.91 o 
   6  -3  22      190.37      231.74     53.74 o 
  -6  -2  25      183.92      164.57     46.24 o 
  -6  -2  24      989.47     1043.25    184.66 o 
  -6  -2  23      370.86      364.20     62.56 o 
  -6  -2  22      529.92      500.31     54.30 o 
  -6  -2  21     1638.90     2005.33    107.43 o 
  -6  -2  20     1031.61     1013.31     75.39 o 
  -6  -2  19      345.52      341.03     40.14 o 
  -6  -2  18      496.97      669.30     95.50 o 
  -6  -2  17     2182.89     2012.06    413.06 o 
  -6  -2  16     2955.41     2862.77    332.82 o 
  -6  -2  15      644.68      601.43     58.58 o 
  -6  -2  14     3893.11     3660.63    773.30 o 
  -6  -2  13     3589.21     3226.76    919.12 o 
   6  -2 -12     2831.38     2838.45    411.55 o 
  -6  -2  11     1027.20      949.82     63.87 o 
  -6  -2  10     4469.05     4223.21    812.83 o 
   6  -2  -9     3807.91     3647.80   1026.24 o 
  -6  -2   8     2465.53     2533.83    504.14 o 
  -6  -2   7     2679.48     2704.52    680.42 o 
  -6  -2   6     3320.94     3235.37    416.12 o 
  -6  -2   5     2343.05     2241.99    596.89 o 
  -6  -2   4     3887.45     3919.28    977.17 o 
  -6  -2   3     3181.32     3253.77    633.91 o 
   6  -2  -2     9044.98     9031.18   2708.75 o 
  -6  -2   1     7987.74     7435.71   1386.95 o 
  -6  -2   0    10091.08     9053.95   1827.67 o 
  -6  -2  -1     3108.59     3410.41    732.59 o 
  -6  -2  -2     3339.39     3144.13    530.20 o 
  -6  -2  -3     1941.91     1967.54    292.87 o 
  -6  -2  -4     4824.85     4634.68    971.00 o 
  -6  -2  -5     2020.29     2104.87    252.27 o 
  -6  -2  -6     2639.00     2575.88    486.24 o 
  -6  -2  -7     2740.84     2923.61    347.07 o 
  -6  -2  -8     4233.66     4523.84   1017.79 o 
  -6  -2  -9     1501.95     1601.55    512.72 o 
  -6  -2 -10     3422.78     3591.38    750.40 o 
  -6  -2 -11     2300.27     2362.32    168.24 o 
   6  -2  12     3715.93     4070.22    734.57 o 
   6  -2  13     1018.70     1037.74    269.86 o 
   6  -2  14     3706.57     3794.07    768.13 o 
  -6  -2 -15     1944.61     1839.47    301.59 o 
   6  -2  16      620.85      604.43     69.16 o 
  -6  -2 -17      400.80      457.95     97.51 o 
   6  -2  18     1694.29     1823.70    380.17 o 
   6  -2  19     1256.54     1199.01    182.38 o 
   6  -2  20      616.64      777.46     75.24 o 
   6  -2  21      335.06      287.74     54.89 o 
   6  -2  22      967.32     1277.16    100.05 o 
   6  -2  23      104.60      113.60     59.75 o 
  -6  -1  25      127.20      147.49     42.68 o 
  -6  -1  24      463.29      542.78     60.85 o 
  -6  -1  23      155.86      116.61     34.29 o 
  -6  -1  22      477.11      453.98     50.15 o 
  -6  -1  21      363.64      347.64     49.07 o 
  -6  -1  20      491.97      413.30     98.04 o 
  -6  -1  19      280.16      236.88     51.94 o 
  -6  -1  18      249.73      261.54     24.94 o 
  -6  -1  17      932.13      926.63    133.46 o 
  -6  -1  16       81.19       56.68     15.17 o 
  -6  -1  15     1019.55      903.97    125.06 o 
  -6  -1  14      385.61      390.05    211.75 o 
  -6  -1  13     1213.56     1295.86     55.39 o 
  -6  -1  12      566.79      512.00    140.69 o 
  -6  -1  11      253.74      245.29     51.35 o 
  -6  -1  10     1720.73     1883.34    332.30 o 
  -6  -1   9      882.71      967.76    124.89 o 
  -6  -1   8      157.45      179.94     34.53 o 
  -6  -1   7      491.00      571.12     77.39 o 
  -6  -1   6      588.35      631.31     29.21 o 
  -6  -1   5     2005.99     2026.58     46.56 o 
  -6  -1   4     3870.12     4916.06     63.99 o 
  -6  -1   3     1816.16     2324.89     38.16 o 
  -6  -1   2     1613.89     1823.41     26.82 o 
  -6  -1   1      797.92      825.14     29.89 o 
   6  -1   0     2474.50     2566.24     85.95 o 
  -6  -1  -1     1267.85     1441.81     76.27 o 
   6  -1   2     2407.00     2470.51     65.84 o 
   6  -1   3     3155.76     3788.57    487.78 o 
  -6  -1  -4      968.05     1035.44    269.45 o 
  -6  -1  -5      651.92      736.71    207.22 o 
   6  -1   6      197.02      217.12     58.57 o 
   6  -1   7      990.80     1169.58    299.12 o 
  -6  -1  -8     2442.31     2757.34    628.12 o 
  -6  -1  -9      276.48      140.83    182.56 o 
  -6  -1 -10      504.27      523.23     98.76 o 
  -6  -1 -11     2081.77     2048.56    840.23 o 
  -6  -1 -12      234.28      236.18     26.62 o 
  -6  -1 -13      938.71      902.69    167.01 o 
   6  -1  14       72.44       75.87     36.40 o 
   6  -1  15     1534.16     1409.91    350.15 o 
   6  -1  16      317.69      358.39    100.02 o 
   6  -1  17      197.03      175.90     34.35 o 
   6  -1  18      412.38      407.81     72.77 o 
   6  -1  19      332.87      323.23     69.47 o 
   6  -1  20      694.18      755.08    250.92 o 
   6  -1  21      163.06      110.99     56.41 o 
   6  -1  22      326.95      326.77     59.49 o 
   6  -1  23      179.00      207.71     49.82 o 
   6  -1  24      456.62      529.75     67.16 o 
  -6   0  25      638.52      748.00     73.09 o 
  -6   0  24     2292.04     2131.36    298.36 o 
  -6   0  23      791.65      700.36    155.08 o 
  -6   0  22      615.88      520.28    162.23 o 
  -6   0  21     1610.01     1389.33    266.76 o 
  -6   0  20     1934.24     1525.74    218.05 o 
  -6   0  19      286.79      281.95     19.43 o 
  -6   0  18      909.04      705.69    169.33 o 
  -6   0  17     1107.38     1250.42     72.34 o 
  -6   0  16     2403.02     2145.01     90.85 o 
  -6   0  15      466.40      513.52     45.64 o 
   6   0 -14      306.28      352.01     38.68 o 
   6   0 -13     3524.90     5090.43    126.95 o 
   6   0 -12     2537.92     3715.51    103.87 o 
   6   0 -11     1198.36     1254.93     58.57 o 
   6   0 -10     2660.37     3118.28     86.81 o 
   6   0  -9     2418.25     3023.05     81.08 o 
   6   0  -8     6142.25     9389.24    133.94 o 
   6   0  -7     2602.18     2425.32     64.35 o 
   6   0  -6     1470.43     1354.28     44.80 o 
   6   0  -5      386.40      398.25     23.16 o 
   6   0  -4     7653.57     8710.20   1661.02 o 
  -6   0   3     4605.30     5138.08    927.65 o 
  -6   0   2      840.24      965.35     37.98 o 
  -6   0   1       97.92      147.12     15.94 o 
  -6   0   0     1515.30     1713.10    229.59 o 
   6   0   1     3321.98     3460.67    158.73 o 
   6   0   2     5784.29     6431.92    528.24 o 
   6   0   3      679.08      878.22    145.21 o 
  -6   0  -4     2509.91     3033.67    605.31 o 
  -6   0  -5     4566.65     4264.29   1424.80 o 
   6   0   6     3815.66     4071.75    162.65 o 
  -6   0  -7     2200.13     2270.94    259.08 o 
   6   0   8     3178.56       99.54    754.28 o 
   6   0   9     2059.32     2569.49    489.21 o 
   6   0  10     1786.91      648.63    768.70 o 
   6   0  11     2052.12     1893.10     54.91 o 
   6   0  12      457.26      412.73     68.22 o 
   6   0  13      290.00      244.05     23.73 o 
   6   0  14     3097.64     2489.09    506.63 o 
   6   0  15      633.20      571.87     35.89 o 
   6   0  16      521.43      479.02     31.65 o 
   6   0  17      451.58      360.02     67.47 o 
   6   0  18     1658.43     1486.78    188.84 o 
   6   0  19     1128.53     1041.21     62.38 o 
   6   0  20      364.39      335.15     40.67 o 
   6   0  21      833.71      918.56     77.44 o 
   6   0  22     1887.08     2059.42    228.78 o 
   6   0  23      595.82      805.11     83.53 o 
   6   0  24      319.66      376.91     58.22 o 
  -6   1  26      355.60      405.08     65.06 o 
  -6   1  25      136.50      102.33     41.42 o 
  -6   1  23      158.77      179.17     43.63 o 
  -6   1  22      432.67      458.15     35.78 o 
  -6   1  21      363.11      305.84     34.97 o 
  -6   1  20      447.70      411.00     83.90 o 
  -6   1  19      279.69      353.59     46.00 o 
  -6   1  18      226.84      245.78     38.67 o 
  -6   1  17      924.48      904.17     63.92 o 
  -6   1  16       79.37       54.26     23.85 o 
  -6   1  15     1035.06     1089.49     64.90 o 
   6   1 -14      407.57      557.79    102.40 o 
   6   1 -13     1239.75     1313.74     90.57 o 
   6   1 -12      576.50      818.51     49.41 o 
   6   1 -11      244.97      330.19     31.54 o 
   6   1 -10     1724.16     1947.88     67.40 o 
   6   1  -9      826.36      968.40     45.22 o 
   6   1  -8      164.65      160.35     19.27 o 
   6   1  -7      503.59      524.29     49.46 o 
   6   1  -6      628.78      642.74     34.98 o 
  -6   1   5     2027.50     2139.37     97.66 o 
  -6   1   4     3866.52     4219.04    605.68 o 
   6   1  -3     1801.47     1973.22    205.80 o 
  -6   1   2     1693.46     1838.31     52.05 o 
  -6   1   1      786.52      950.52    111.95 o 
   6   1   0     2353.02     2966.70    569.42 o 
   6   1   1     1273.95     1399.97     41.93 o 
   6   1   2     2394.80     2389.82     54.10 o 
   6   1   3     3134.48     3350.76     82.70 o 
  -6   1  -4      909.21     1009.87     75.97 o 
   6   1   5      638.38      646.00    110.92 o 
   6   1   6      182.97      174.76     19.08 o 
  -6   1  -7     1084.27      983.14    182.20 o 
   6   1   8     2393.11     2381.36    335.48 o 
   6   1   9      282.93      304.57     49.41 o 
   6   1  10      495.89      443.59     40.01 o 
  -6   1 -11     2040.46     1787.88    358.87 o 
   6   1  12      216.45      243.27     39.69 o 
   6   1  13      918.85      772.59    160.29 o 
   6   1  14       80.52       73.96     15.41 o 
   6   1  15     1555.35     1345.89    293.02 o 
   6   1  16      358.95      312.76     57.63 o 
   6   1  17      192.62      166.74     15.73 o 
   6   1  18      470.90      348.39     69.08 o 
   6   1  19      312.82      310.28     34.02 o 
   6   1  20      779.49      949.66     82.21 o 
   6   1  21      148.89      178.64     46.46 o 
   6   1  22      364.69      331.21     59.16 o 
   6   1  23      173.59      270.29     55.38 o 
  -6   2  25      173.11      271.84     56.02 o 
  -6   2  24     1008.87     1030.90     77.29 o 
  -6   2  23      411.22      264.80     70.12 o 
  -6   2  22      488.23      543.31     63.78 o 
  -6   2  21     1664.06     1926.75    106.87 o 
  -6   2  20     1058.98     1047.04     53.69 o 
  -6   2  19      315.25      345.14     38.62 o 
  -6   2  18      597.75      450.68    174.52 o 
  -6   2  17     2182.29     1536.20    790.07 o 
  -6   2  16     2976.46     3043.00    324.25 o 
  -6   2  15      632.81      629.81     51.33 o 
  -6   2  14     3945.04     4021.94    121.13 o 
  -6   2  13     3515.82     3666.54    112.51 o 
  -6   2  12     2934.06     2882.24     97.30 o 
  -6   2   9     3804.19     5547.33    101.74 o 
  -6   2   8     2676.44     2772.00    380.58 o 
  -6   2   7     2534.82     3063.90    779.10 o 
  -6   2   6     3485.16     3509.30    280.99 o 
  -6   2   5     2127.63     2474.99    374.72 o 
  -6   2   4     4013.93     3848.98    194.67 o 
  -6   2   3     3012.33     3011.01    128.08 o 
  -6   2   2     9224.36     9447.54    234.94 o 
  -6   2   1     7950.05     8158.01    109.84 o 
   6   2   0     9816.35    10381.11    236.52 o 
   6   2   1     3299.95     3436.74     59.75 o 
   6   2   2     3192.62     3132.30     53.10 o 
  -6   2  -3     2147.62     1973.55     66.84 o 
  -6   2  -4     4645.12     4593.37    103.33 o 
  -6   2  -5     2164.57     2024.54    130.80 o 
  -6   2  -6     2418.31     2462.51    173.49 o 
  -6   2  -7     2796.07     2789.65    103.31 o 
  -6   2  -8     4355.80     4038.45    281.63 o 
  -6   2  -9     1547.28     1434.41    242.24 o 
  -6   2 -10     3335.48     3394.79    444.53 o 
   6   2  11     2381.80     2279.90     45.05 o 
   6   2  12     3713.23     3458.94    309.29 o 
   6   2  13     1003.64      826.62    195.29 o 
   6   2  14     3713.60     3138.40    395.39 o 
   6   2  15     1906.30     1814.24    130.49 o 
   6   2  16      501.94      577.79     33.43 o 
   6   2  17      431.20      408.53     97.03 o 
   6   2  18     1648.76     1424.57    279.09 o 
   6   2  19     1214.07     1116.64     86.34 o 
   6   2  20      626.61      620.65     69.98 o 
   6   2  21      313.64      354.31     58.12 o 
  -6   3  24      176.40      158.07     41.34 o 
  -6   3  23      153.39      124.31     40.98 o 
  -6   3  22      223.50      251.37     47.32 o 
  -6   3  20      702.68      805.35     68.96 o 
  -6   3  19      105.84      125.22     33.19 o 
  -6   3  18      212.71      211.19     32.07 o 
  -6   3  17      471.25      438.99     69.18 o 
  -6   3  16      211.96      203.08     15.77 o 
  -6   3  15      172.57      288.94     36.79 o 
  -6   3  14      760.02      829.43    439.33 o 
  -6   3  13      818.77      871.63     50.66 o 
  -6   3  12      629.03      784.21     48.26 o 
  -6   3  11     1016.44     1287.50     57.21 o 
  -6   3  10     2074.96     2310.71    351.89 o 
   6   3  -9      526.59      568.70    110.92 o 
   6   3  -8     1525.13     1857.18    296.72 o 
  -6   3   7      794.34      759.35     39.32 o 
  -6   3   6     2411.95     2644.30     82.46 o 
   6   3  -5      328.95      372.58     32.52 o 
  -6   3   4      593.92      578.28     36.97 o 
  -6   3   3      310.16      282.63     47.20 o 
  -6   3   2      223.56      213.37     48.81 o 
  -6   3   1      379.29      373.93     23.85 o 
  -6   3   0      175.94      238.74     35.41 o 
  -6   3  -1      202.85       87.26    128.56 o 
  -6   3  -2     1036.87     1005.31     51.95 o 
  -6   3  -3      482.99      498.98     39.25 o 
  -6   3  -4     1596.25     1727.40     70.61 o 
  -6   3  -5     1186.27     1007.81    121.56 o 
   6   3   6     1223.29     1282.03     60.52 o 
  -6   3  -7      351.43      361.94     34.45 o 
   6   3   8     1710.24     1586.29    109.27 o 
   6   3   9      848.92      808.74     62.40 o 
  -6   3 -10      821.05      730.40    114.09 o 
  -6   3 -11     1260.08     1271.49    186.64 o 
   6   3  12      798.90      864.17    103.70 o 
  -6   3 -13      293.66      328.69     70.03 o 
  -6   3 -14      325.64      271.49     56.81 o 
   6   3  15      614.53      618.52    183.30 o 
   6   3  16      278.09      275.86     47.43 o 
   6   3  17      185.05      270.35     48.97 o 
   6   3  18      562.73      697.28     72.00 o 
   6   3  19      356.57      356.16     55.26 o 
   6   3  20      411.37      520.82     66.52 o 
   6   3  21      148.80      202.21     46.94 o 
  -6   4  23       74.90      110.99     44.51 o 
  -6   4  22      345.93      329.85     52.88 o 
  -6   4  21      406.59      423.04     56.25 o 
  -6   4  20     1168.64     1133.04     79.95 o 
  -6   4  19      145.55      241.21     42.59 o 
  -6   4  18      722.04      819.45     63.91 o 
  -6   4  17      814.01      903.13     64.12 o 
  -6   4  16      753.63      954.17     64.02 o 
  -6   4  15      597.39      761.31     54.23 o 
  -6   4  14     1173.05     1180.86    247.18 o 
  -6   4  13     1791.63     1884.74    417.42 o 
   6   4 -12       90.91       74.98     22.21 o 
   6   4 -11      808.79      820.30     80.89 o 
  -6   4  10     1810.79     1611.81    335.76 o 
   6   4  -9     1828.18     1523.09    103.30 o 
  -6   4   8     1793.38     1589.06    207.13 o 
  -6   4   7     1601.90     1288.80    112.09 o 
  -6   4   6     4447.67     4116.51    312.99 o 
  -6   4   5     2865.77     2274.27    308.46 o 
  -6   4   4     1543.66     1212.81     94.97 o 
  -6   4   3     1691.85     1446.45    132.61 o 
  -6   4   2     2253.91       94.60    498.91 o 
  -6   4   1     1722.59     1628.58    164.86 o 
  -6   4   0     3073.16     2807.65    338.58 o 
   6   4   1     1491.38     1453.44     51.70 o 
  -6   4  -2     1237.16     1075.06     70.36 o 
   6   4   3     1782.97     1780.16     81.67 o 
   6   4   4     5655.44     4841.00    336.01 o 
   6   4   5     1503.66     1349.47    101.72 o 
   6   4   6     1590.69     1436.69     87.88 o 
   6   4   7     2019.80     1767.08    126.49 o 
   6   4   8     1275.53     1265.68     52.07 o 
  -6   4  -9     1168.80     1086.84     65.36 o 
   6   4  10       87.61       66.80     16.71 o 
   6   4  11     1084.86     1142.25     49.52 o 
  -6   4 -12      767.42      686.86     57.46 o 
  -6   4 -13      480.38      375.03     39.25 o 
   6   4  14     1014.05     1039.25     76.48 o 
   6   4  15      523.17      450.85     55.49 o 
  -6   4 -16      701.56      705.53    205.11 o 
   6   4  17      113.91      136.72     38.03 o 
  -6   4 -18     1421.86     1467.85    134.56 o 
  -6   4 -19      357.03      441.47     55.07 o 
   6   4  20      262.13      265.24     52.94 o 
  -6   5  21      143.09      153.38     41.77 o 
  -6   5  20      464.38      455.26     70.78 o 
   6   5 -19       87.23       69.53     31.71 o 
   6   5 -18      112.03      133.45     32.39 o 
  -6   5  17      180.43      265.05     41.05 o 
   6   5 -16      267.67      221.53     36.64 o 
  -6   5  15      204.42      171.11     33.55 o 
   6   5 -14      148.98      158.92     31.89 o 
   6   5 -13      488.98      459.74     46.43 o 
   6   5 -12      240.31      212.00     33.95 o 
   6   5 -11      781.61      852.83     68.74 o 
   6   5 -10      788.79      759.57     86.89 o 
   6   5  -9      929.59     1014.40     60.49 o 
   6   5  -8      834.27      859.98     65.06 o 
   6   5  -7      149.38      188.70     30.49 o 
  -6   5   6     1113.29     1008.57     58.43 o 
  -6   5   5      896.08      800.75     52.62 o 
  -6   5   4      372.17      382.26     38.08 o 
  -6   5   3      555.64      600.42     47.32 o 
  -6   5   2      549.01      600.21     47.63 o 
  -6   5   1     1470.36     1571.88     54.63 o 
   6   5   0      574.20      564.90     60.37 o 
   6   5   1      450.63      485.25     23.41 o 
  -6   5  -2      371.51      345.83     39.45 o 
  -6   5  -3     1043.65     1021.06     63.26 o 
  -6   5  -4      697.58      654.05     53.47 o 
  -6   5  -5      198.04      237.73     38.31 o 
  -6   5  -6     1263.24       35.73    313.37 o 
   6   5   7     1128.36       48.06    280.27 o 
   6   5   8      484.49      306.68     94.79 o 
   6   5   9     1201.48     1013.97     99.63 o 
   6   5  10      254.30      236.05     27.52 o 
  -6   5 -11      430.85      504.37     54.40 o 
  -6   5 -12      131.66      113.18     34.21 o 
  -6   5 -13      175.10      141.56     37.00 o 
  -6   5 -14      356.44      341.65     48.41 o 
  -6   5 -15      205.99      369.64     48.28 o 
  -6   5 -16      184.48      231.40     41.95 o 
  -6   5 -17      159.72      177.51     41.40 o 
  -6   5 -18      404.21      445.06     58.43 o 
   6   6 -19      247.39      230.89     43.32 o 
   6   6 -18      814.97      707.52     63.07 o 
   6   6 -17      799.62      731.40     62.77 o 
   6   6 -16      979.33      884.73     67.61 o 
   6   6 -15      461.22      486.62     51.77 o 
   6   6 -14     1496.21     1408.97     79.27 o 
   6   6 -13     1195.78     1250.07     75.28 o 
   6   6 -12     1193.21     1177.67     71.82 o 
   6   6 -11      854.09      786.87     57.74 o 
  -6   6  10     1682.41     1702.29     80.49 o 
  -6   6   9     1098.73     1114.34     65.26 o 
  -6   6   8     1197.61     1097.34     65.45 o 
  -6   6   7      722.28      805.29     57.16 o 
  -6   6   6     1622.27     1598.40     78.23 o 
  -6   6   5      137.53      108.55     25.61 o 
  -6   6   4     1470.85     1451.57     75.47 o 
  -6   6   3      719.59      818.35     48.43 o 
  -6   6   2      694.98      804.11     46.38 o 
  -6   6   1      257.93      299.72     28.58 o 
   6   6   0     1106.72     1118.80     45.91 o 
   6   6   1      949.22     1020.51     36.43 o 
  -6   6  -2      844.07      925.07    145.86 o 
   6   6   3      110.97      114.04     27.15 o 
  -6   6  -4     2401.19     2336.50    102.84 o 
   6   6   5     1120.80      936.37     57.96 o 
   6   6   6      906.40      983.12     58.80 o 
  -6   6  -7      812.66      816.30     66.26 o 
  -6   6  -8     1680.64     1759.67     96.25 o 
  -6   6  -9      681.75      660.02     62.24 o 
  -6   6 -10     1953.07     1846.48    100.48 o 
  -6   6 -11      776.71      806.28     69.88 o 
  -6   6 -12     1590.44     1481.81     92.68 o 
  -6   6 -13      313.78      380.77     53.91 o 
  -6   6 -14     1418.21     1381.28     92.88 o 
  -6   6 -15      550.93      599.67     64.42 o 
  -6   7  11      432.88      374.65     44.05 o 
  -6   7  10       55.48       51.40     26.61 o 
  -6   7   9      485.74      475.35     48.01 o 
  -6   7   8       87.48       87.43     25.69 o 
  -6   7   7       36.57       47.77     25.91 o 
   6   7  -6      367.53      399.72    104.21 o 
   6   7  -5      438.86      460.99     44.20 o 
  -6   7   4      143.61      123.57     25.32 o 
  -6   7   3      189.22      193.34     28.20 o 
  -6   7   2       51.30       68.08     26.93 o 
  -6   7   1      809.18      793.37     63.91 o 
  -6   7   0       69.12       54.48     26.63 o 
  -6   7  -1      253.43      298.59     44.79 o 
  -6   7  -2       97.97      170.99     36.06 o 
  -6   7  -3      388.28      421.84     52.40 o 
  -6   7  -4      331.45      397.71     49.88 o 
  -6   7  -5       58.55       46.66     32.47 o 
  -6   7  -6      149.92      131.23     40.18 o 
  -6   7  -7      635.84      586.71     61.90 o 
  -6   7  -8       46.10       63.98     32.31 o 
  -6   7  -9      436.15      469.63     57.00 o 
  -6   7 -10      475.31      419.47     56.36 o 
  -6   7 -11     1056.51     1076.01     85.80 o 
  -6   7 -12      150.69      139.51     39.43 o 
  -6   8   9      155.75       92.21     36.93 o 
  -6   8   8      225.44      202.31     37.68 o 
  -6   8   7       71.55      133.84     35.41 o 
  -6   8   6      865.24      946.37     68.90 o 
  -6   8   5       15.60       45.26     35.12 o 
  -6   8   4      396.12      367.82     47.74 o 
  -6   8   3      617.81      690.97     61.81 o 
  -6   8   2      569.32      651.18     61.95 o 
  -6   8   1       88.50       46.61     34.93 o 
  -6   8   0      708.80      771.10     69.36 o 
  -6   8  -1      866.68      894.17     73.59 o 
  -6   8  -2      254.18      322.42     53.65 o 
  -6   8  -3       37.69       27.76     35.56 o 
  -6   8  -4      894.10     1080.57     83.65 o 
  -6   8  -5      125.31      107.07     38.46 o 
  -6   8  -6      296.24      367.91     57.25 o 
  -6   8  -7      116.34      127.07     40.61 o 
  -6   8  -8      719.36      781.80     75.46 o 
  -7  -8   8      173.66      202.41     62.27 o 
  -7  -8   7      739.58      845.59     89.43 o 
  -7  -8   6      324.60      450.84     77.53 o 
  -7  -8   5      354.27      475.14     74.83 o 
  -7  -8   4      197.32      300.77     66.93 o 
  -7  -8   3      345.43      520.86     75.65 o 
  -7  -8   2      328.83      465.76     71.77 o 
  -7  -8   1       34.60       83.36     59.44 o 
  -7  -8   0      435.61      426.49     76.03 o 
  -7  -8  -1      369.80      395.24     73.53 o 
  -7  -8  -2      187.59      181.22     64.30 o 
  -7  -7  14      615.67      656.93     71.09 o 
  -7  -7  13      128.61      171.74     51.93 o 
  -7  -7  12      602.83      512.24     72.70 o 
  -7  -7  11      638.69      802.60    118.17 o 
  -7  -7  10      707.01      743.61     70.92 o 
  -7  -7   9      476.46      502.67     65.67 o 
  -7  -7   8      738.56      793.87     80.38 o 
  -7  -7   7      764.90      795.35     80.44 o 
  -7  -7   6      712.11      786.07     80.02 o 
  -7  -7   5     1048.69     1152.16     91.00 o 
  -7  -7   4      444.81      479.50     65.95 o 
  -7  -7   3      659.43      639.34     75.20 o 
  -7  -7   2      671.58      674.79     72.45 o 
  -7  -7   1      603.40      707.49     76.66 o 
  -7  -7   0      960.32      944.99     85.20 o 
  -7  -7  -1      327.11      437.71     62.57 o 
  -7  -7  -2      481.59      464.45     66.34 o 
  -7  -7  -3      956.42     1001.50     87.19 o 
  -7  -7  -4      784.31      843.20     79.86 o 
  -7  -7  -5      794.20      923.43     85.58 o 
  -7  -7  -6      509.85      454.14     67.85 o 
  -7  -7  -7      684.34      579.83     75.62 o 
  -7  -7  -8      516.60      516.88     69.90 o 
  -7  -7  -9      570.95      661.25     78.56 o 
  -7  -7 -10      425.97      470.02     73.81 o 
  -7  -7 -11      155.63      152.50     60.62 o 
  -7  -7 -12      468.58      496.57     73.19 o 
  -7  -6  18      155.88      182.51     46.97 o 
  -7  -6  17      196.10      251.08     50.93 o 
  -7  -6  16      320.55      313.07     63.64 o 
  -7  -6  15      341.15      327.35     65.33 o 
  -7  -6  14      441.82      478.96     59.89 o 
  -7  -6  13      142.07      219.01     48.22 o 
  -7  -6  12      465.88      484.09     69.62 o 
  -7  -6  11      999.00     1107.93     84.70 o 
  -7  -6  10      594.95      595.26    119.77 o 
  -7  -6   9      157.38      203.68     44.61 o 
  -7  -6   8      712.87      806.43     69.60 o 
  -7  -6   7     1265.89     1372.57     88.56 o 
  -7  -6   6      338.83      382.81     55.78 o 
  -7  -6   5      536.66      566.23     63.67 o 
  -7  -6   4      107.91      161.07     45.58 o 
  -7  -6   3      691.42      654.40     67.85 o 
  -7  -6   2      621.47      736.40     70.60 o 
  -7  -6   1      297.59      317.11     50.42 o 
  -7  -6   0      433.72      458.52     55.77 o 
  -7  -6  -1      452.83      546.70     59.64 o 
  -7  -6  -2      114.48      142.33     44.69 o 
  -7  -6  -3      343.96      382.44     54.92 o 
  -7  -6  -4      409.02      402.76     56.20 o 
  -7  -6  -5     1084.14     1038.11     79.02 o 
  -7  -6  -6      965.34      963.78     80.50 o 
  -7  -6  -7      133.70       88.43     46.54 o 
  -7  -6  -8      384.59      509.50     63.41 o 
  -7  -6  -9      819.42      937.61     80.01 o 
  -7  -6 -10      677.03      641.21     72.15 o 
  -7  -6 -11      162.76      183.55     52.42 o 
  -7  -6 -12      274.82      248.76     51.44 o 
  -7  -6 -13      339.18      352.91     60.85 o 
   7  -6  14      122.37      129.75     46.01 o 
  -7  -6 -14      337.99      286.31     60.18 o 
   7  -6  15       95.23      102.11     45.74 o 
  -7  -6 -15      153.99      162.86     52.43 o 
  -7  -6 -16      203.50      201.73     58.58 o 
  -7  -5  21      504.23      667.22     72.06 o 
  -7  -5  19      882.80      875.68     80.00 o 
  -7  -5  18     1013.18     1322.09    208.08 o 
  -7  -5  17      385.38      433.41     56.25 o 
  -7  -5  16      546.86      611.29     62.86 o 
  -7  -5  15     1525.16     1609.71    163.84 o 
  -7  -5  14     1419.22     1473.03    109.05 o 
  -7  -5  13      891.43      857.12     66.38 o 
  -7  -5  12      553.66      551.41     54.72 o 
  -7  -5  11      930.39      995.70    106.09 o 
  -7  -5  10     1511.94     1849.57    282.28 o 
  -7  -5   9      675.14      714.37    124.08 o 
  -7  -5   8      775.29      797.59     84.00 o 
  -7  -5   7     1101.76     1029.53    126.81 o 
  -7  -5   6     1519.43     1589.25     85.05 o 
  -7  -5   5     1929.53     2025.05    161.04 o 
  -7  -5   4     1556.02     1587.95     84.90 o 
   7  -5  -3      618.66      556.52     27.35 o 
  -7  -5   3      742.36      783.75     61.45 o 
   7  -5  -2      732.40      737.26     30.38 o 
  -7  -5   2     1711.07     2019.90     95.24 o 
   7  -5  -1     1245.32     1334.28     39.31 o 
  -7  -5   1     3557.60     4250.75    133.60 o 
   7  -5   0      515.33      541.94     27.54 o 
  -7  -5   0     1818.77     2218.99    100.18 o 
  -7  -5  -1     1294.38     1435.09     83.56 o 
  -7  -5  -2     1031.14     1119.03     72.13 o 
  -7  -5  -3     2868.24     3014.70    118.07 o 
  -7  -5  -4     1154.09     1205.96     76.15 o 
  -7  -5  -5     1192.97     1332.62     82.13 o 
  -7  -5  -6      710.75      827.15     66.76 o 
  -7  -5  -7      658.49      770.95     64.61 o 
  -7  -5  -8     1468.64     1431.47     85.12 o 
  -7  -5  -9      644.66      758.60     65.53 o 
  -7  -5 -10      702.57      689.01     64.41 o 
  -7  -5 -11     1224.33     1336.98     85.26 o 
  -7  -5 -12     1035.62     1198.21     78.92 o 
   7  -5  13     1348.77     1466.80     88.88 o 
   7  -5  14      640.58      651.06     66.53 o 
   7  -5  15      477.43      584.09     63.65 o 
   7  -5  16      719.76      765.06    129.73 o 
  -7  -5 -17      922.67     1162.50     83.32 o 
   7  -5  18      471.11      469.56     60.85 o 
  -7  -4  23      235.80      242.25     59.55 o 
  -7  -4  22       44.32       61.82     50.80 o 
  -7  -4  21      344.69      406.15     60.46 o 
  -7  -4  20      422.84      466.96     60.69 o 
  -7  -4  19      193.52      185.85     47.41 o 
  -7  -4  18        7.40       16.61     33.94 o 
  -7  -4  17      311.76      325.51     87.63 o 
  -7  -4  16      911.27      844.48    106.64 o 
  -7  -4  15      712.10      714.65     57.20 o 
  -7  -4  14      332.23      334.77     43.28 o 
  -7  -4  13      377.53      405.09     45.88 o 
  -7  -4  12      853.73      903.38     59.78 o 
  -7  -4  11      397.28      357.51     41.69 o 
  -7  -4  10      945.66      964.84    193.07 o 
  -7  -4   9      618.54      615.10     70.59 o 
  -7  -4   8      790.46      902.99     91.35 o 
  -7  -4   7     1395.16     1471.60     68.31 o 
  -7  -4   6      382.52      436.04     40.59 o 
   7  -4  -5      848.54      874.94     56.11 o 
   7  -4  -4     1228.61     1315.80     88.99 o 
  -7  -4   3      359.66      499.86     52.80 o 
  -7  -4   2      485.23      508.22     39.66 o 
  -7  -4   2     1195.72     1337.27     86.83 o 
  -7  -4   1      437.91      430.64     48.30 o 
  -7  -4   1     1170.65     1341.44     69.50 o 
  -7  -4   0      399.34      438.15     51.55 o 
  -7  -4   0     1269.85     1376.06     72.18 o 
  -7  -4  -1      124.07      156.02     29.93 o 
   7  -4   1      433.63      493.83     45.83 o 
  -7  -4  -2     2000.88     2098.92     89.37 o 
  -7  -4  -3      729.40      752.06     56.45 o 
  -7  -4  -4      292.17      269.31     39.46 o 
  -7  -4  -5     1183.13     1293.62     70.99 o 
  -7  -4  -6      705.35      806.35     59.79 o 
  -7  -4  -7      444.78      472.88     48.35 o 
  -7  -4  -8      209.12      209.70     26.38 o 
  -7  -4  -8     1124.39     1206.92     72.52 o 
  -7  -4  -9      654.72      661.45     51.45 o 
  -7  -4 -10     1248.86     1282.76     62.29 o 
  -7  -4 -11      357.73      388.21     40.45 o 
  -7  -4 -12      450.69      440.58     52.44 o 
   7  -4  13      904.16      941.17     67.49 o 
   7  -4  14      230.60      212.05     42.81 o 
  -7  -4 -15      316.96      617.22     57.95 o 
   7  -4  16        1.66        2.69     36.70 o 
   7  -4  17       81.13      108.64     43.92 o 
  -7  -4 -17      152.93      152.81     38.68 o 
   7  -4  18      301.27      329.98     58.41 o 
   7  -4  19      272.89      240.06     57.57 o 
   7  -4  20       39.14       46.98     55.31 o 
  -7  -3  24      402.78      319.66     56.17 o 
  -7  -3  23      246.62      228.80     56.63 o 
  -7  -3  22      540.98      559.71     65.34 o 
  -7  -3  21      678.81      760.85     70.63 o 
  -7  -3  20      600.81      674.16     64.46 o 
  -7  -3  19      481.94      499.26     82.30 o 
  -7  -3  18     1136.13     1231.82    188.30 o 
  -7  -3  17      267.93      258.17     38.03 o 
  -7  -3  16      945.61      938.92     58.12 o 
  -7  -3  15     1625.00     1853.98     77.85 o 
  -7  -3  14     2678.85     3129.23    304.18 o 
  -7  -3  13      562.06      541.57     86.92 o 
  -7  -3  12     1199.88     1105.75     57.07 o 
  -7  -3  11     1351.30     1501.19     65.84 o 
  -7  -3  10     3733.82     4296.15    315.13 o 
   7  -3  -9     2264.93     2395.29    142.98 o 
  -7  -3   8     2600.90     2790.60     86.21 o 
  -7  -3   7     7068.75     7715.10    272.56 o 
  -7  -3   6     3837.36     3942.56    186.21 o 
  -7  -3   5     3281.11     3469.59     87.79 o 
   7  -3  -4     1507.00     1605.80     67.46 o 
  -7  -3   4     1776.81     1697.67     81.08 o 
   7  -3  -3       67.49       94.53     20.22 o 
  -7  -3   3     2002.69     2050.75    105.81 o 
   7  -3  -2      834.97      843.37     42.49 o 
  -7  -3   2     1175.64     1216.83     54.54 o 
  -7  -3   1     1454.32     1591.50     49.22 o 
  -7  -3   1     4236.52     4639.97    101.34 o 
  -7  -3   0      194.57      182.57     17.65 o 
  -7  -3   0     1712.24     1822.99     87.27 o 
  -7  -3  -1     1079.72     1013.06     27.65 o 
  -7  -3  -1     1163.74     1264.08     57.96 o 
  -7  -3  -2      123.65      145.25     26.45 o 
  -7  -3  -2     2869.17     2845.74     92.56 o 
  -7  -3  -3     1454.20     1462.68     71.80 o 
  -7  -3  -3     2731.10     2876.51     88.85 o 
  -7  -3  -4     1569.93     1715.22     78.89 o 
  -7  -3  -4     3171.16     3395.90     97.16 o 
  -7  -3  -5     2963.32     2932.86     78.43 o 
  -7  -3  -5     6043.12     6283.50    131.63 o 
  -7  -3  -6      559.46      540.33     75.41 o 
  -7  -3  -6     3423.56     3472.46    102.81 o 
  -7  -3  -7      503.80      544.89     33.46 o 
  -7  -3  -7     3023.37     3175.13     99.18 o 
  -7  -3  -8     4547.06     4481.74     96.07 o 
  -7  -3  -9      992.23      988.84     86.53 o 
  -7  -3 -10      555.14      589.66     18.01 o 
  -7  -3 -10      680.98      678.56     45.31 o 
  -7  -3 -11       12.24       15.81      8.80 o 
  -7  -3 -11     1155.73     1069.90     53.41 o 
  -7  -3 -12     1351.35     1295.13     44.20 o 
   7  -3  12     1703.10     1754.29     79.26 o 
  -7  -3 -13      674.66      608.52     44.49 o 
   7  -3  13     1651.87     1524.42     59.10 o 
  -7  -3 -14      201.58      233.71     48.48 o 
   7  -3  14     1050.88     1031.56     47.16 o 
  -7  -3 -15       74.56       58.72     20.48 o 
   7  -3  15      367.80      323.63     31.82 o 
   7  -3  16      518.73      524.91     47.41 o 
  -7  -3 -16      780.07      785.66     39.94 o 
  -7  -3 -17       92.27       90.80     27.43 o 
   7  -3  18      657.42      668.78     65.07 o 
   7  -3  19      960.25      866.82    181.40 o 
   7  -3  20      406.00      375.30     61.92 o 
   7  -3  21      382.15      422.58     63.91 o 
   7  -3  22      341.44      363.94     74.05 o 
  -7  -2  25      251.42      154.23     66.46 o 
  -7  -2  24      210.80      217.99     58.56 o 
  -7  -2  23      150.69      164.32     48.76 o 
  -7  -2  22      160.42      202.03     43.35 o 
  -7  -2  21      653.18      495.74     57.88 o 
  -7  -2  20      405.28      464.11     53.77 o 
  -7  -2  19      536.12      587.05     57.23 o 
  -7  -2  18      414.09      416.06     39.64 o 
  -7  -2  17      569.41      574.27    102.53 o 
  -7  -2  16      666.46      736.32     63.14 o 
  -7  -2  15      151.12      134.64     25.81 o 
  -7  -2  14       51.80       44.47     22.91 o 
  -7  -2  13       81.05       58.92     20.44 o 
  -7  -2  12     1311.29     1390.05     60.91 o 
  -7  -2  11      466.45      514.40     41.59 o 
  -7  -2  10      645.21      718.59     67.18 o 
   7  -2  -9     1206.31     1298.13    132.37 o 
  -7  -2   8     2072.78     2185.24     75.53 o 
  -7  -2   7      425.42      399.26     29.12 o 
  -7  -2   6      437.78      559.09     31.68 o 
  -7  -2   5     1347.43     1337.25     54.23 o 
  -7  -2   4      560.58      575.00     30.35 o 
  -7  -2   3      366.42      426.83     33.01 o 
  -7  -2   2      353.29      353.91     22.05 o 
  -7  -2   1      746.05      750.43     20.82 o 
  -7  -2   1     2135.07     2276.60    125.41 o 
  -7  -2   0        7.19        8.60      7.17 o 
   7  -2   0      640.03      707.42     34.78 o 
  -7  -2  -1       10.74       14.04      6.74 o 
   7  -2   1      684.83      755.95     65.75 o 
  -7  -2  -2      189.05      175.34     16.47 o 
  -7  -2  -2      562.50      581.15     38.38 o 
  -7  -2  -3      304.05      310.12     24.47 o 
   7  -2   3     1696.49     1663.05     46.49 o 
  -7  -2  -4      209.95      237.05     18.62 o 
  -7  -2  -4      366.71      374.52     24.99 o 
  -7  -2  -5      173.71      148.05     14.86 o 
  -7  -2  -5      301.37      303.06     20.12 o 
  -7  -2  -6      542.73      560.12     28.33 o 
  -7  -2  -6     2393.09     2555.42     60.39 o 
  -7  -2  -7       79.25       78.18     17.24 o 
  -7  -2  -7     2054.29     2219.87     65.74 o 
  -7  -2  -8      127.49      142.81     19.25 o 
   7  -2   8      852.44      947.23     61.84 o 
  -7  -2  -9      102.74      112.82     18.53 o 
  -7  -2  -9      637.04      716.87     38.83 o 
  -7  -2 -10      323.95      339.30     26.93 o 
  -7  -2 -10     1639.15     1607.31     53.25 o 
   7  -2  11        7.15        7.94      7.74 o 
  -7  -2 -11      109.20       98.49     21.52 o 
  -7  -2 -12       14.24        1.43     14.38 o 
   7  -2  12       69.47       57.15     22.30 o 
  -7  -2 -13        9.97        1.45     14.83 o 
   7  -2  13      235.50      221.83     30.17 o 
  -7  -2 -14      190.92      200.30     25.14 o 
   7  -2  14      777.86      790.34     49.42 o 
  -7  -2 -15      218.05      209.15     25.25 o 
   7  -2  15      469.20      518.96     52.46 o 
  -7  -2 -16      205.23      213.76     25.65 o 
   7  -2  16      233.67      257.89     44.86 o 
  -7  -2 -17      138.12      167.19     22.42 o 
   7  -2  17      625.81      637.37     58.53 o 
   7  -2  18      511.04      597.89     59.77 o 
   7  -2  19      865.49      865.78     67.98 o 
   7  -2  20      155.88      192.60     48.12 o 
   7  -2  21      226.26      324.32     56.05 o 
   7  -2  22      299.32      319.42     59.74 o 
   7  -2  23      353.84      404.74     71.69 o 
  -7  -1  25      888.67      885.80     81.09 o 
  -7  -1  24      639.52      669.00    112.84 o 
  -7  -1  23     1106.12      830.09     84.81 o 
  -7  -1  22     1255.19     1371.82    119.96 o 
  -7  -1  21     1166.70     1235.24    194.17 o 
  -7  -1  20      898.50      848.96     66.28 o 
  -7  -1  19     1238.13     1362.02    119.59 o 
  -7  -1  18     1528.05     1799.93    122.56 o 
  -7  -1  17     1304.56     1475.48     62.13 o 
  -7  -1  16      847.04     1131.25     87.38 o 
  -7  -1  15     2879.09     2756.06    240.94 o 
  -7  -1  14     3546.18     3937.03    209.99 o 
  -7  -1  13     2192.82     2361.50     76.63 o 
  -7  -1  12      747.64      756.40     45.23 o 
  -7  -1  11     1248.40     1350.30     69.40 o 
  -7  -1  10     3727.04     3669.12    259.75 o 
  -7  -1   9     3289.93     3343.86    317.13 o 
   7  -1  -8      198.76      182.98     22.60 o 
  -7  -1   8      377.09      352.74     25.27 o 
  -7  -1   7     1827.85     1715.64     52.91 o 
  -7  -1   6     1950.58     1925.63     46.00 o 
  -7  -1   5     2705.70     2611.73     49.48 o 
  -7  -1   4     4674.22     4748.06     57.27 o 
  -7  -1   2     2768.59     2790.69     61.18 o 
  -7  -1   1     2466.13     2568.11     58.86 o 
   7  -1   0      580.37      624.97     32.29 o 
   7  -1   1      372.06      334.21     24.68 o 
   7  -1   2     2617.22     2608.81     64.13 o 
   7  -1   3      828.60      803.93     37.60 o 
  -7  -1  -4      891.67      814.55     46.84 o 
  -7  -1  -5      236.03      228.14     22.43 o 
  -7  -1  -5     2511.05     2556.62     73.24 o 
   7  -1   6       97.50       73.85     16.29 o 
  -7  -1  -6      403.51      381.75     25.06 o 
   7  -1   7     1327.56     1235.18     51.10 o 
  -7  -1  -7     2912.75     2971.19    128.43 o 
   7  -1   8     1222.25     1177.13     60.71 o 
  -7  -1  -8     3801.43     3017.62   1090.54 o 
  -7  -1  -9      594.26      530.58     26.98 o 
  -7  -1  -9     1096.98      147.55    426.86 o 
  -7  -1 -10      149.61      152.67     15.50 o 
  -7  -1 -10      736.39      935.47     69.90 o 
  -7  -1 -11      682.42      690.95     35.03 o 
  -7  -1 -11     2423.20     2538.49     70.05 o 
  -7  -1 -12     1586.27     1640.34     61.66 o 
  -7  -1 -12     2774.28     2901.86    243.57 o 
  -7  -1 -13      598.00      586.35     35.57 o 
   7  -1  13     3906.55     3943.96     99.60 o 
  -7  -1 -14      459.91      401.43     30.81 o 
  -7  -1 -14      685.12      701.97    121.41 o 
  -7  -1 -15      465.95      452.16     29.34 o 
   7  -1  15     1290.00     1426.85     96.63 o 
  -7  -1 -16      788.27      785.84     36.89 o 
   7  -1  16     1055.42     1153.70     74.36 o 
  -7  -1 -17      290.20      307.11     24.37 o 
   7  -1  17     1506.70     1698.48    151.17 o 
   7  -1  18     1069.35      935.00     69.28 o 
   7  -1  19      666.80      730.34     73.06 o 
   7  -1  20     1120.01     1125.29    100.47 o 
   7  -1  21     1474.85     1565.88     94.61 o 
   7  -1  22      631.10      598.62    103.81 o 
   7  -1  23      602.19      682.37     75.72 o 
  -7   0  25      393.36      329.63     74.01 o 
  -7   0  24       43.27       54.10     49.98 o 
  -7   0  23       64.06       85.37     44.83 o 
  -7   0  22       49.47       35.12     49.05 o 
  -7   0  21      183.06      166.68     39.34 o 
  -7   0  20      256.07      303.73     26.99 o 
  -7   0  19      301.71      301.57     41.33 o 
  -7   0  18      640.88      809.54     60.83 o 
  -7   0  17      131.73      148.33     32.50 o 
  -7   0  16     1325.56     1424.39     75.57 o 
  -7   0  15       23.75       21.60     29.74 o 
   7   0 -14      317.74      296.70     35.24 o 
   7   0 -13       41.40       24.57     19.63 o 
   7   0 -12     1005.00     1055.77     59.68 o 
   7   0 -11      141.04      137.59     23.45 o 
   7   0 -10      322.86      263.79     28.21 o 
   7   0  -9      233.01      329.59     25.00 o 
   7   0  -8      342.42      403.87     27.04 o 
   7   0  -7     2247.57     2260.47     55.86 o 
   7   0  -6       45.83       72.01     15.42 o 
   7   0  -6      389.81      373.85     22.12 o 
  -7   0   5      944.62      946.56     42.57 o 
   7   0  -5     1878.43     1853.13     45.45 o 
   7   0  -4      761.01      853.02     99.49 o 
   7   0  -4      767.00      875.30     31.35 o 
  -7   0   3     3118.98     3209.42     74.06 o 
   7   0  -3     3279.94     3176.61     52.27 o 
   7   0  -2     1158.70     1227.00     58.07 o 
  -7   0   1      193.67      190.01     19.75 o 
   7   0   0      647.96      684.98     33.37 o 
   7   0   1       88.80       76.49     14.57 o 
   7   0   2        3.30        4.43      8.17 o 
   7   0   3      515.22      477.91     27.29 o 
  -7   0  -4      189.79      188.85     19.44 o 
  -7   0  -5      963.60      880.51     35.50 o 
   7   0   5     1871.82     1827.71     42.98 o 
  -7   0  -6      121.17      111.57     13.22 o 
   7   0   6      343.75      363.88     22.29 o 
  -7   0  -7      128.35      147.81     20.31 o 
   7   0   7      129.04       48.92     97.27 o 
   7   0   8      529.55      473.59     30.02 o 
   7   0   9      220.55      194.37     23.22 o 
   7   0  10     1772.59     1900.09     69.72 o 
  -7   0 -11        1.94        6.88      8.93 o 
  -7   0 -11       70.61       61.42     23.88 o 
  -7   0 -12       92.71       76.43     15.73 o 
   7   0  12      364.06      413.45     39.08 o 
  -7   0 -13        4.32        5.08     11.98 o 
   7   0  13       33.17       58.18     26.48 o 
  -7   0 -14      533.71      485.79     27.24 o 
   7   0  14     1183.01     1157.90     71.24 o 
  -7   0 -15       71.50       38.38     10.95 o 
   7   0  15       75.37       71.85     29.94 o 
  -7   0 -16      291.27      268.21     20.12 o 
   7   0  16      496.01      564.57     53.22 o 
  -7   0 -17       56.34       50.23     11.04 o 
   7   0  17      418.10      435.10     42.85 o 
   7   0  18      274.72      401.94     44.05 o 
   7   0  19      154.31      151.84     35.66 o 
   7   0  20       84.00      123.85     44.58 o 
   7   0  21       36.11       96.22     43.44 o 
   7   0  22       25.30       64.44     48.36 o 
   7   0  23      637.01      707.67     73.52 o 
  -7   1  25      925.83     1015.53     85.48 o 
  -7   1  24      707.84      844.48     76.76 o 
  -7   1  23      997.14      875.57     77.34 o 
  -7   1  22     1339.24     1171.81     71.20 o 
  -7   1  21     1065.95     1137.41     69.56 o 
  -7   1  20     1052.08      948.21     72.01 o 
  -7   1  19     1197.16     1134.67     77.28 o 
  -7   1  18     1576.09     1645.57     85.60 o 
  -7   1  17     1299.17     1335.74     77.02 o 
  -7   1  16      957.82     1020.94     65.56 o 
  -7   1  15     2909.31     2576.60     99.75 o 
  -7   1  14     3530.50     3238.00    517.63 o 
   7   1 -13     2197.31     2106.45    279.95 o 
  -7   1  12      594.91      703.15     56.20 o 
   7   1 -11     1354.43     1206.04     49.51 o 
   7   1 -10     3638.30     3672.16     84.50 o 
   7   1  -9     3280.74     3358.60    179.20 o 
   7   1  -8      345.55      320.79     27.45 o 
  -7   1   7     1255.22     1280.69     53.67 o 
   7   1  -7     1683.01      793.91    785.88 o 
  -7   1   6      379.87      409.76     42.65 o 
   7   1  -6     1995.97     2005.37     78.68 o 
  -7   1   5     1220.40     1199.68     48.09 o 
   7   1  -5     2722.19     2612.46    104.47 o 
  -7   1   4       51.94       86.10     15.00 o 
  -7   1   4     4795.50     5106.26     87.79 o 
  -7   1   3     3082.23     3266.07    154.08 o 
  -7   1   3     3756.56     3711.07     77.11 o 
  -7   1   2     2694.23     2839.18     60.06 o 
  -7   1   2     3746.12     3873.69     73.45 o 
   7   1  -1     2450.19     2494.31     71.06 o 
  -7   1   0      584.71      623.31     29.62 o 
   7   1   1      272.98      324.54     22.28 o 
   7   1   2     2545.53     2564.33     61.43 o 
   7   1   3      757.37      788.30     34.17 o 
  -7   1  -4      841.14      810.27     37.17 o 
  -7   1  -5      276.33      114.47    129.16 o 
  -7   1  -6       98.39       66.60     12.71 o 
  -7   1  -6      458.63      370.90     32.76 o 
  -7   1  -7     1284.59     1316.47     47.07 o 
  -7   1  -8     1281.90     1301.39     47.05 o 
   7   1   8     3825.95     3728.68     80.17 o 
  -7   1  -9      549.23      592.09     39.40 o 
   7   1   9     1007.68      952.98     45.64 o 
   7   1  10      926.04      903.94     50.22 o 
  -7   1 -11     2455.34     2456.94     87.63 o 
   7   1  12     2863.09     2904.44    184.58 o 
  -7   1 -13     3961.85     3800.76    113.73 o 
   7   1  14      660.63      700.87     52.97 o 
  -7   1 -15      426.54      476.58     24.86 o 
   7   1  15     1389.83     1322.03     49.43 o 
  -7   1 -16      743.49      758.14     30.19 o 
   7   1  16     1070.66     1088.57     47.32 o 
  -7   1 -17      287.60      256.18     17.40 o 
   7   1  17     1586.90     1681.69     62.86 o 
   7   1  18      932.63      941.02     76.69 o 
   7   1  19      707.35      757.44     74.40 o 
   7   1  20     1059.18     1080.75     86.38 o 
   7   1  21     1577.91     1604.63    102.62 o 
   7   1  22      576.03      557.11     72.81 o 
  -7   2  24      216.56      252.95     52.00 o 
  -7   2  23      167.48      133.98     47.23 o 
  -7   2  22      146.38      186.08     42.46 o 
  -7   2  21      638.30      549.74     61.60 o 
  -7   2  20      381.58      380.16     50.28 o 
  -7   2  19      519.41      532.08     83.62 o 
  -7   2  18      387.66      476.47     49.33 o 
  -7   2  17      533.78      586.30     52.62 o 
  -7   2  16      669.88      596.56     54.23 o 
  -7   2  15      142.50      106.32     37.28 o 
  -7   2  14       56.28       30.52     29.43 o 
  -7   2  13       69.26       62.51     24.72 o 
  -7   2  12     1312.79     1295.36     67.77 o 
  -7   2  11      481.00      525.23     44.56 o 
  -7   2  10      631.05      737.91     49.85 o 
  -7   2   9     1089.71     1137.11     55.63 o 
  -7   2   9     1233.35     1167.02     60.01 o 
  -7   2   8     1020.92     1146.12     54.86 o 
  -7   2   8     2004.59     2210.95     77.20 o 
   7   2  -7       70.44       68.51     17.69 o 
  -7   2   7      385.28      414.75     35.33 o 
   7   2  -6       86.49       83.21     18.48 o 
  -7   2   6      467.01      464.11     19.40 o 
  -7   2   5      768.26      721.61     31.41 o 
   7   2  -5     1319.34     1237.14    107.06 o 
  -7   2   4      206.04      205.28     22.25 o 
  -7   2   3      371.92      389.47     28.61 o 
  -7   2   2      349.16      362.49     27.34 o 
  -7   2   1      766.38      788.11     37.90 o 
  -7   2   0       10.94        3.66      8.84 o 
   7   2   1        7.03        9.49      8.40 o 
   7   2   2      200.37      183.68     16.66 o 
   7   2   3      317.15      321.40     22.03 o 
  -7   2  -4      196.57      226.24     26.94 o 
  -7   2  -5      192.65      168.02     20.53 o 
  -7   2  -5      330.86      274.69     33.27 o 
  -7   2  -6      553.44      538.39     30.33 o 
   7   2   7       71.32       79.54     17.04 o 
  -7   2  -7     2023.40     2228.19     79.67 o 
  -7   2  -8      129.71      147.61     33.60 o 
   7   2   8      873.03      878.53     55.00 o 
  -7   2  -9       98.12      113.17     23.32 o 
  -7   2  -9      621.21      741.75     52.78 o 
  -7   2 -10      317.59      373.30     29.90 o 
  -7   2 -10     1650.96     1560.77     74.21 o 
  -7   2 -11      133.85      136.70     33.60 o 
   7   2  12       63.86       58.76     30.55 o 
  -7   2 -13      243.14      206.62     36.46 o 
  -7   2 -14      791.59      887.83     65.67 o 
   7   2  15      234.62      197.59      9.95 o 
  -7   2 -15      495.94      686.94     57.59 o 
   7   2  16      217.84      202.67     12.00 o 
   7   2  16      252.77      232.87     47.38 o 
   7   2  17      632.38      716.56     67.85 o 
   7   2  18      557.09      604.85     66.22 o 
   7   2  19      871.07      822.49     74.56 o 
   7   2  20      168.81      202.87     50.17 o 
   7   2  21      208.85      388.39     63.66 o 
   7   2  22      301.90      366.29     63.58 o 
  -7   3  24      346.49      393.59     57.00 o 
  -7   3  23      260.22      185.74     47.58 o 
  -7   3  22      509.43      479.99     56.78 o 
  -7   3  21      790.58      789.92     68.56 o 
  -7   3  19      540.02      570.46     57.25 o 
  -7   3  18     1084.37     1500.99     78.35 o 
  -7   3  17      296.93      241.52     24.57 o 
  -7   3  16      833.95      945.32     60.94 o 
  -7   3  15     1761.95     1984.04    165.29 o 
  -7   3  14     2643.32     3339.96     94.86 o 
  -7   3  13      653.10      586.31     44.22 o 
  -7   3  12     1075.60     1447.52     57.13 o 
  -7   3  11     1359.50     1533.85     54.28 o 
   7   3 -10     3857.20     3782.91    270.49 o 
  -7   3   9     1390.15     1485.36     66.42 o 
   7   3  -9     2303.27     2343.22     72.33 o 
  -7   3   8     1580.24     1601.01     54.66 o 
   7   3  -8     2594.23     2568.93     89.50 o 
  -7   3   7     1699.25     1807.92     43.52 o 
   7   3  -7     7070.11     7071.77    142.62 o 
   7   3  -6      883.46      938.16     52.90 o 
  -7   3   5      704.51      721.52     46.46 o 
  -7   3   4     1514.81     1393.51     61.19 o 
   7   3  -4     1738.92     1593.96     70.00 o 
  -7   3   3       46.36       86.14     17.19 o 
  -7   3   2      837.36      896.13     39.04 o 
  -7   3   1     1535.05     1677.92     63.15 o 
  -7   3   1     4170.94       11.54     13.04 o 
   7   3   0      187.96      177.10     17.11 o 
   7   3   1     1067.73     1070.67     26.45 o 
  -7   3  -1     1190.05     1158.96     59.37 o 
  -7   3  -2      148.87      132.73     24.00 o 
  -7   3  -3     1457.09     1401.72     64.60 o 
  -7   3  -4     3278.99     3308.79    221.05 o 
  -7   3  -5     2978.62     3082.56     85.87 o 
  -7   3  -5     6005.72     6345.94    136.37 o 
  -7   3  -6      551.88      529.98     38.11 o 
  -7   3  -6     3452.96     3624.53    107.34 o 
  -7   3  -7      514.15      561.26     38.95 o 
  -7   3  -7     2930.26     2993.62    100.92 o 
  -7   3  -8     1039.73     1188.80     55.31 o 
  -7   3  -8     4391.60     4717.55    127.68 o 
  -7   3  -9      644.36      614.47     24.63 o 
  -7   3  -9      976.83      976.40     64.33 o 
  -7   3 -10      635.52      559.35     71.80 o 
  -7   3 -10      722.59      865.14     62.48 o 
  -7   3 -11       12.42       15.60     19.09 o 
   7   3  11      990.32     1100.25    138.43 o 
  -7   3 -12     1738.90     1752.18    189.07 o 
  -7   3 -13     1486.72     1630.90    161.92 o 
   7   3  14     1075.87     1069.36     66.36 o 
   7   3  15      314.36      418.04     53.11 o 
  -7   3 -16      837.10      990.60     77.94 o 
  -7   3 -17      698.75      775.55     89.06 o 
   7   3  18      689.24      715.49     92.32 o 
  -7   3 -19      831.26     1016.86     83.37 o 
  -7   3 -20      439.71      485.81     65.53 o 
  -7   3 -21      379.53      479.44     62.24 o 
  -7   4  23      253.24      156.84     50.11 o 
  -7   4  22       38.65       62.63     44.98 o 
  -7   4  21      330.42      375.69     51.69 o 
  -7   4  19      186.67      218.56     38.33 o 
  -7   4  18        7.36        2.76     30.04 o 
  -7   4  16      980.35      872.77     59.01 o 
  -7   4  15      767.28      719.35     73.86 o 
   7   4 -14      326.54      313.21     37.84 o 
   7   4 -13      363.01      337.92    104.01 o 
   7   4 -12      841.62      832.40     56.38 o 
  -7   4  11      372.75      336.75     38.84 o 
  -7   4  10      884.01      901.16     58.45 o 
  -7   4   9       85.97       93.28     22.75 o 
  -7   4   9      609.71      597.80     37.54 o 
   7   4  -8      754.90      776.94     55.19 o 
  -7   4   7     1384.09     1440.35     61.79 o 
  -7   4   6       43.42       41.25     19.59 o 
  -7   4   6      430.31      423.99     35.48 o 
  -7   4   5      203.58      213.18     29.25 o 
  -7   4   5      856.83      781.36     46.22 o 
  -7   4   4     1055.03     1115.16     59.56 o 
  -7   4   4     1215.80      191.70     22.26 o 
  -7   4   3      170.80      173.27     27.50 o 
  -7   4   3      395.67       -0.36     16.37 o 
  -7   4   2     1204.08     1260.01     65.04 o 
  -7   4   1      404.28      462.09     29.79 o 
   7   4   0      392.01      437.93     19.32 o 
  -7   4   0     1271.46     1293.94     66.99 o 
  -7   4  -1      408.50      507.94     44.65 o 
  -7   4  -2       90.54      119.09     25.88 o 
  -7   4  -2     2019.91     2206.45     82.37 o 
  -7   4  -3      342.17      303.07     35.67 o 
  -7   4  -3      756.10      805.60     53.31 o 
  -7   4  -4      258.17      261.81     38.51 o 
  -7   4  -5     1156.58     1225.94     70.71 o 
  -7   4  -6      724.97      700.77     56.20 o 
  -7   4  -7      450.30      470.11     48.81 o 
   7   4   8     1177.72     1158.38     51.10 o 
   7   4   9      682.54      657.55     50.52 o 
  -7   4 -10     1247.27     1380.73     76.01 o 
  -7   4 -11      395.61      373.78     95.84 o 
  -7   4 -12      469.36      451.07     48.82 o 
  -7   4 -13      818.83     1029.16     79.94 o 
  -7   4 -14     1171.71     1420.92     87.62 o 
  -7   4 -15      271.56      278.53     48.55 o 
  -7   4 -16       12.75       46.44     43.69 o 
  -7   4 -17      166.11      197.72     72.94 o 
   7   4  18      311.35      417.06     63.17 o 
  -7   4 -19      303.18      302.99     57.45 o 
  -7   4 -20       35.29       65.19     50.77 o 
   7   5 -21      481.99      386.41     53.01 o 
   7   5 -20      374.84      330.38     64.91 o 
   7   5 -19      791.03      632.69     63.12 o 
   7   5 -18     1122.31      984.68     71.60 o 
   7   5 -17      356.73      338.22     44.76 o 
   7   5 -16      544.36      539.04     55.97 o 
   7   5 -15     1428.16     1533.21    145.65 o 
   7   5 -14     1585.93     1402.69     79.67 o 
   7   5 -13      853.99      628.17     55.58 o 
   7   5 -12      591.80      522.47     51.76 o 
   7   5 -11      815.18      866.42     97.55 o 
   7   5 -10     1677.46     1602.65    125.05 o 
   7   5  -9      765.58      698.09     56.60 o 
   7   5  -8      864.57      748.85     57.92 o 
   7   5  -7      997.55     1039.00    128.54 o 
  -7   5   6     1470.61     1078.78    347.65 o 
  -7   5   5     2025.28      202.58    648.97 o 
  -7   5   4      129.27      183.13     30.37 o 
  -7   5   3      780.94      651.84     53.36 o 
  -7   5   2     1653.17     1665.51     81.10 o 
  -7   5   1     3532.85     3836.36    122.17 o 
   7   5   0      539.97      624.44     23.14 o 
  -7   5   0     1867.42     1953.19     83.32 o 
  -7   5  -1       68.25      102.53     27.07 o 
  -7   5  -1     1189.53     1310.27     69.07 o 
  -7   5  -2      995.82     1097.11     70.30 o 
  -7   5  -3     2795.71     2940.83    110.17 o 
  -7   5  -4     1251.45     1183.74     74.27 o 
  -7   5  -5     1343.01     1230.13     76.93 o 
   7   5   6      705.84      707.14     47.38 o 
   7   5   7      596.90      695.98    106.13 o 
  -7   5  -8     1383.99     1702.20     92.35 o 
  -7   5  -9      752.54      725.87     65.65 o 
  -7   5 -10      631.74      735.09     68.27 o 
  -7   5 -11     1235.94     1487.23     90.14 o 
  -7   5 -12      950.91     1085.17     80.42 o 
  -7   5 -13     1446.46     1631.88     97.68 o 
  -7   5 -14      624.79      693.33     71.19 o 
  -7   5 -15      516.94      684.67     69.93 o 
  -7   5 -16      657.62      805.29     76.13 o 
  -7   5 -17     1027.67     1108.17     90.13 o 
   7   6 -18      158.92      144.11     38.19 o 
   7   6 -17      205.01      168.76     42.41 o 
   7   6 -16      340.75      322.97     47.29 o 
   7   6 -15      367.74      301.35     44.78 o 
   7   6 -14      475.29      399.19     58.49 o 
   7   6 -13      158.67      112.94     35.72 o 
   7   6 -12      507.95      405.14     51.12 o 
   7   6 -11     1007.63      872.90     65.18 o 
  -7   6  10      622.06      549.07     59.92 o 
  -7   6   9      155.17      119.83     33.25 o 
  -7   6   8      730.87      832.85     63.63 o 
  -7   6   7     1314.64     1431.60     80.17 o 
  -7   6   6      382.61      426.50     48.47 o 
  -7   6   5      573.49      648.59     56.76 o 
  -7   6   4      100.29      123.12     36.66 o 
  -7   6   3      668.69      659.17     56.06 o 
   7   6  -2       53.60       33.88     13.03 o 
  -7   6   2      663.62      707.38     59.57 o 
   7   6  -1       99.18      128.57     15.43 o 
  -7   6   1      312.75      295.94     44.71 o 
   7   6   0      319.88      384.72     19.62 o 
  -7   6   0      395.48      361.13     48.11 o 
  -7   6  -1      460.47      449.44     53.72 o 
  -7   6  -2       99.38      122.13     37.73 o 
  -7   6  -3      317.31      337.03     50.11 o 
  -7   6  -4      353.89      402.38     53.55 o 
  -7   6  -5     1064.46     1118.53     79.19 o 
  -7   6  -6      934.03     1153.56     81.03 o 
  -7   6  -7      148.05      192.53     45.19 o 
  -7   6  -8      358.51      415.60     54.57 o 
  -7   6  -9      825.23      928.31     77.96 o 
  -7   6 -10      622.95      690.09     70.26 o 
  -7   6 -11      155.64      196.83     49.18 o 
  -7   6 -12      252.65      241.26     51.91 o 
  -7   6 -13      343.33      420.18     60.04 o 
  -7   6 -14      319.57      361.65     58.68 o 
  -7   6 -15      153.02      206.29     52.79 o 
  -7   7  12      501.74      543.17     57.03 o 
  -7   7  11      669.84      842.81     67.23 o 
  -7   7  10      627.76      566.92     57.78 o 
  -7   7   9      553.93      453.49     53.18 o 
  -7   7   8      692.19      643.80     66.27 o 
  -7   7   7      728.08      773.82     66.68 o 
  -7   7   6      721.51      717.35     64.78 o 
  -7   7   5     1023.56      926.10     70.25 o 
  -7   7   4      493.60      516.62     57.33 o 
  -7   7   3      559.11      589.01     59.60 o 
  -7   7   2      644.25      576.21     60.81 o 
  -7   7   1      631.73      662.84     64.73 o 
  -7   7   0      981.70      906.93     69.82 o 
  -7   7  -1      411.01      329.50     51.35 o 
  -7   7  -2      440.43      456.88     58.17 o 
  -7   7  -3     1013.24      960.69     78.47 o 
  -7   7  -4      761.14      777.12     75.84 o 
  -7   7  -5      797.82     1011.51     83.74 o 
  -7   7  -6      510.65      496.69     60.86 o 
  -7   7  -7      592.70      647.24     66.82 o 
  -7   7  -8      563.10      447.13     65.02 o 
  -7   7  -9      534.53      546.19     67.84 o 
  -7   7 -10      502.93      443.77     63.85 o 
  -7   7 -11      146.83      213.02     52.37 o 
  -7   8   8      144.36      198.57     52.97 o 
  -7   8   7      720.41      786.31     68.50 o 
  -7   8   6      385.71      483.50     58.42 o 
  -7   8   5      337.56      303.17     51.54 o 
  -7   8   4      144.76      165.31     49.16 o 
  -7   8   3      360.78      374.27     56.57 o 
  -7   8   2      364.22      333.41     53.62 o 
  -7   8   1       36.66       33.10     48.75 o 
  -7   8   0      394.58      371.29     55.67 o 
  -7   8  -1      340.04      381.24     56.44 o 
  -7   8  -2      248.99      262.11     57.48 o 
  -7   8  -3      431.67      443.79     65.65 o 
  -7   8  -4      179.97      227.33     56.43 o 
  -7   8  -5      737.35      843.75     82.67 o 
  -7   8  -6      167.23      137.84     56.17 o 
  -8  -7  14      135.68      145.00     59.47 o 
  -8  -7  13      261.68      300.05     59.00 o 
  -8  -7  12       98.89      133.96     56.43 o 
  -8  -7  11      131.37      171.19     63.45 o 
  -8  -7  10      548.78      573.54     66.28 o 
  -8  -7   9      565.04      617.88     66.88 o 
  -8  -7   8      124.16      161.78     56.32 o 
  -8  -7   7      115.72      125.23     54.06 o 
  -8  -7   6      333.60      272.62     59.93 o 
  -8  -7   5      510.44      427.96     69.95 o 
  -8  -7   4      381.06      428.10     68.26 o 
  -8  -7   3      447.46      382.42     65.88 o 
  -8  -7   2      332.56      462.51     67.91 o 
  -8  -7   1      273.27      301.96     59.74 o 
  -8  -7   0      397.52      394.93     64.65 o 
  -8  -7  -1      240.15      181.06     54.17 o 
  -8  -7  -2      406.77      453.09     66.93 o 
  -8  -7  -3      370.64      487.80     71.48 o 
  -8  -7  -4      132.56      102.92     53.65 o 
  -8  -7  -5      215.69      265.61     62.59 o 
  -8  -7  -6      374.14      330.13     64.71 o 
  -8  -7  -7      766.51      791.89     86.61 o 
  -8  -7  -8      181.15      125.83     56.42 o 
  -8  -7  -9       94.48       29.11     56.55 o 
  -8  -7 -10      366.99      322.90     65.52 o 
  -8  -7 -11      185.43      243.23     61.01 o 
  -8  -6  18      825.15      757.18     77.42 o 
  -8  -6  17      828.77      710.75     72.18 o 
  -8  -6  16     1058.27     1095.47     87.29 o 
  -8  -6  15      243.14      195.16     51.23 o 
  -8  -6  14      909.22      840.69     75.60 o 
  -8  -6  13      462.57      526.68     67.54 o 
  -8  -6  12     1348.99     1302.31     87.90 o 
  -8  -6  11      863.87      954.86     75.45 o 
  -8  -6  10      705.86      646.83     67.47 o 
  -8  -6   9     1137.68     1112.73     78.11 o 
  -8  -6   8     2300.88     2093.75    107.12 o 
  -8  -6   7      144.29      120.81     29.73 o 
  -8  -6   7      760.46      673.73     69.77 o 
  -8  -6   6     1244.93     1300.49     89.06 o 
  -8  -6   5     1205.05     1203.70     84.43 o 
  -8  -6   4     1101.39     1203.83     83.74 o 
  -8  -6   3      668.06      740.92     70.90 o 
  -8  -6   2      498.11      424.57     60.10 o 
  -8  -6   1      407.42      407.83     57.87 o 
  -8  -6   0      624.37      683.63     69.52 o 
  -8  -6  -1     1364.34     1454.94     94.67 o 
  -8  -6  -2     1365.15     1521.46     96.63 o 
  -8  -6  -3     1254.93     1255.45     90.18 o 
  -8  -6  -4      661.45      607.80     66.61 o 
  -8  -6  -5     2458.16     2514.26    121.55 o 
  -8  -6  -6     1347.45     1411.48     94.93 o 
  -8  -6  -7      541.18      547.39     66.74 o 
  -8  -6  -8      849.37      853.67     79.22 o 
  -8  -6  -9     1328.78     1272.87     92.36 o 
  -8  -6 -10      299.86      360.37     60.60 o 
  -8  -6 -11      939.09      850.31     80.44 o 
  -8  -6 -12      269.12      262.40     57.59 o 
  -8  -6 -13      996.97      926.66     84.78 o 
   8  -6  14      494.53      576.03     74.61 o 
  -8  -6 -15      851.31      862.35     83.78 o 
  -8  -5  20       72.28       43.38     53.60 o 
  -8  -5  19      532.62      617.61     73.10 o 
  -8  -5  18      409.59      428.97     59.46 o 
  -8  -5  17       84.66       35.55     25.45 o 
  -8  -5  17      408.95      425.81     60.72 o 
  -8  -5  16      208.45      200.72     47.35 o 
  -8  -5  15      290.32      325.78     59.06 o 
  -8  -5  14      112.54      144.19     44.37 o 
  -8  -5  13      383.87      334.50     58.09 o 
  -8  -5  12      152.28      119.79     31.19 o 
  -8  -5  12      432.67      430.19     56.27 o 
  -8  -5  11      577.65      598.14     57.67 o 
  -8  -5  10      252.31      253.36     44.37 o 
  -8  -5   9       59.50       41.94     23.22 o 
  -8  -5   9      302.27      280.05     40.99 o 
  -8  -5   8      140.14      133.42     27.91 o 
  -8  -5   8      932.70      979.84     72.95 o 
  -8  -5   7      500.66      521.83     44.40 o 
  -8  -5   7     1229.31     1173.99     77.45 o 
  -8  -5   6       83.21       93.60     24.02 o 
  -8  -5   6      170.45      186.11     42.31 o 
  -8  -5   5      122.79      128.98     25.54 o 
  -8  -5   5      974.03      916.22     71.54 o 
  -8  -5   4      140.22      151.22     27.48 o 
  -8  -5   4      870.65      856.39     69.07 o 
  -8  -5   3      635.82      697.73     60.46 o 
  -8  -5   2      436.89      413.92     52.70 o 
  -8  -5   1      355.84      332.74     49.80 o 
   8  -5   0       97.31       89.49      8.25 o 
  -8  -5   0      930.72      862.08     69.56 o 
   8  -5   1      393.95      439.63     21.45 o 
  -8  -5  -1      615.73      702.13     61.85 o 
  -8  -5  -2      612.47      720.62     62.30 o 
  -8  -5  -3      237.40      230.84     44.81 o 
  -8  -5  -4     1293.90     1434.97     86.23 o 
  -8  -5  -5      733.55      734.98     63.27 o 
  -8  -5  -6      215.48      250.71     46.56 o 
  -8  -5  -7      436.02      436.83     58.21 o 
  -8  -5  -8      554.89      531.11     46.87 o 
  -8  -5  -9      458.73      427.73     54.90 o 
  -8  -5 -10      248.91      210.75     46.86 o 
  -8  -5 -11      221.53      258.07     51.69 o 
  -8  -5 -12      349.93      386.15     55.85 o 
   8  -5  13      227.09      250.43     52.17 o 
   8  -5  14      186.90      160.37     46.40 o 
  -8  -5 -14      353.55      263.27     51.08 o 
   8  -5  15      584.19      452.23    151.48 o 
   8  -5  16      321.93      359.09     58.24 o 
   8  -5  17      147.39       61.58     56.61 o 
  -8  -4  22      700.94      819.91     78.83 o 
  -8  -4  21      216.21      170.63     53.78 o 
  -8  -4  20     1174.79     1224.58     88.80 o 
  -8  -4  19      385.94      443.84     55.71 o 
  -8  -4  18      276.83      242.99     45.73 o 
  -8  -4  17     1162.98     1216.57     77.80 o 
  -8  -4  16      457.20      515.78     55.55 o 
  -8  -4  15      784.38      779.65     72.32 o 
  -8  -4  14      766.76      642.81     56.79 o 
  -8  -4  13      874.17      833.66     93.23 o 
  -8  -4  12     1276.50     1250.51     78.43 o 
  -8  -4  11      462.55      469.55     46.86 o 
  -8  -4  10       77.35       58.86     21.58 o 
  -8  -4  10      270.52      256.40     41.65 o 
  -8  -4   9      349.08      300.86     33.94 o 
  -8  -4   9     1830.12     1745.26     73.15 o 
  -8  -4   8      640.41      637.43     66.80 o 
  -8  -4   8     1820.35     1971.04     87.45 o 
  -8  -4   7      122.26      136.16     24.22 o 
  -8  -4   7      811.42      783.46     59.35 o 
  -8  -4   6      166.50      136.16     22.99 o 
  -8  -4   6     1019.86      877.35     62.07 o 
  -8  -4   5     1039.56     1091.11     55.21 o 
  -8  -4   5     2157.80     2030.93     86.83 o 
  -8  -4   4      342.38      385.48     32.97 o 
  -8  -4   4     1602.64     1668.44     75.48 o 
  -8  -4   3     1661.86     1583.94     60.73 o 
  -8  -4   3     3714.64     3872.01    162.94 o 
  -8  -4   2       58.59       62.90     16.85 o 
  -8  -4   2     1192.93     1199.66     63.34 o 
  -8  -4   1      566.88      563.14     35.18 o 
  -8  -4   1      719.04      726.39     51.34 o 
   8  -4   0     1063.51     1217.36     31.72 o 
  -8  -4   0     4226.39     4319.00    128.97 o 
   8  -4   1      693.14      691.24     15.54 o 
  -8  -4  -1     1316.09     1336.88     72.01 o 
  -8  -4  -2     2480.05     2504.97     99.10 o 
  -8  -4  -3      673.01      679.62     56.00 o 
  -8  -4  -4      535.30      608.53     53.24 o 
  -8  -4  -5     1930.53     1823.33     86.25 o 
  -8  -4  -6     1381.93     1341.83     67.65 o 
  -8  -4  -7      226.41      251.73     31.49 o 
  -8  -4  -8      727.57      688.88     45.11 o 
  -8  -4  -9      990.85      981.25     56.39 o 
  -8  -4 -10      754.82      752.20     57.27 o 
  -8  -4 -11      590.70      558.78     71.46 o 
   8  -4  12      841.08      829.44     86.88 o 
   8  -4  13      316.01      337.36     49.64 o 
   8  -4  14      548.55      542.69     62.03 o 
  -8  -4 -14      919.75      982.80     69.21 o 
  -8  -4 -15      298.54      318.08     47.75 o 
   8  -4  16      453.00      526.82    160.74 o 
  -8  -4 -17     1096.19     1010.44    170.57 o 
   8  -4  18      210.44      228.41     42.42 o 
   8  -4  19      917.43      819.70     74.43 o 
  -8  -3  24      399.57      275.24     57.22 o 
  -8  -3  22      286.86      326.73     53.71 o 
  -8  -3  21       71.55       78.34     40.91 o 
  -8  -3  20      845.50      750.96     67.00 o 
  -8  -3  19      245.87      253.62     30.05 o 
  -8  -3  19      465.76      409.07     54.10 o 
  -8  -3  18      146.24      114.04     23.72 o 
  -8  -3  18      175.21      155.21     39.47 o 
  -8  -3  17       16.86       -4.28     17.68 o 
  -8  -3  17       79.13       75.14     33.42 o 
  -8  -3  16      164.81      206.80     36.33 o 
  -8  -3  15      528.11      536.88     77.67 o 
  -8  -3  14      405.38      409.36     42.10 o 
  -8  -3  13      370.14      375.32     41.89 o 
  -8  -3  12     1727.98     1717.45     72.05 o 
  -8  -3  11      203.33      222.28     31.73 o 
  -8  -3  10     3800.09     3686.46     97.28 o 
  -8  -3   9     3271.36     3271.88     88.32 o 
   8  -3  -8      878.11      949.49    137.46 o 
  -8  -3   8      918.49      909.99     49.55 o 
   8  -3  -7      411.04      453.34     40.98 o 
  -8  -3   7     1656.61     1550.65     58.26 o 
  -8  -3   6      561.36      608.41     52.43 o 
  -8  -3   6     1271.20     1302.72     52.92 o 
  -8  -3   5      411.64      459.54     37.67 o 
  -8  -3   5     1048.45      992.92     57.08 o 
   8  -3  -4       99.36      109.80     18.86 o 
  -8  -3   4      407.27      416.51     41.19 o 
  -8  -3   3      261.91      232.53     23.58 o 
  -8  -3   3      863.85      874.96     55.15 o 
  -8  -3   2      475.78      533.62     35.88 o 
  -8  -3   2      559.04      606.53     43.64 o 
  -8  -3   1       50.53       48.69     12.65 o 
   8  -3  -1      974.01      973.68     49.07 o 
  -8  -3   0      351.34      343.10     24.76 o 
  -8  -3   0      836.14      786.75     44.31 o 
  -8  -3  -1      186.02      184.56     17.44 o 
  -8  -3  -1      392.73      371.41     57.15 o 
   8  -3   2      344.32      345.30     22.52 o 
   8  -3   2     1139.24     1127.26     49.72 o 
   8  -3   3      371.15      393.68     28.41 o 
  -8  -3  -3     1421.01     1394.07     57.91 o 
  -8  -3  -4      667.02      683.85     67.78 o 
  -8  -3  -4     1446.65     1489.35     71.62 o 
   8  -3   5       18.01       99.28     18.48 o 
  -8  -3  -5     1627.40     1613.85     51.72 o 
  -8  -3  -6     2342.67     2353.81     67.72 o 
  -8  -3  -7     3854.46     3859.85    147.48 o 
  -8  -3  -8      129.23      133.17     24.04 o 
  -8  -3  -9     1789.24     1806.01     65.49 o 
   8  -3  10      106.20      110.05     16.99 o 
  -8  -3 -10      381.01      365.61     34.30 o 
  -8  -3 -11       89.59       75.31      9.12 o 
   8  -3  11      468.21      528.24     42.51 o 
  -8  -3 -12      127.15      137.10     16.24 o 
   8  -3  12      589.12      616.78     47.26 o 
  -8  -3 -13       57.79       74.72     14.02 o 
   8  -3  13      151.27      169.75     34.18 o 
   8  -3  14       78.83       38.03     24.75 o 
   8  -3  15      302.32      278.50     41.88 o 
   8  -3  16      553.66      610.11     70.03 o 
   8  -3  17     1045.70     1173.28    155.25 o 
   8  -3  18       71.08       50.83     43.35 o 
   8  -3  19      223.09      212.67     51.85 o 
   8  -3  20      421.26      413.82    122.27 o 
   8  -3  21      459.33      515.38     65.73 o 
  -8  -2  25       16.39       13.91     35.76 o 
  -8  -2  24       19.88       14.01     34.93 o 
  -8  -2  24      584.38      644.71     72.16 o 
  -8  -2  22     1532.93     1660.11     95.72 o 
  -8  -2  21      764.80      687.16     63.90 o 
  -8  -2  20      119.80      159.01     23.07 o 
  -8  -2  20     1972.75     1820.52     91.05 o 
  -8  -2  19      597.92      627.94     37.73 o 
  -8  -2  19     1095.03      961.73     69.03 o 
  -8  -2  18      869.37      854.17     43.39 o 
  -8  -2  18     1555.86     1474.09     80.44 o 
  -8  -2  17      517.49      521.96     34.42 o 
  -8  -2  17     1671.38     1619.08     78.39 o 
  -8  -2  16     4512.96     4294.12    112.08 o 
  -8  -2  15     1470.03     1489.66     66.64 o 
  -8  -2  14     1850.34     1756.93     96.63 o 
  -8  -2  13     1754.14     1778.37     69.15 o 
   8  -2 -12      181.93      203.41     32.57 o 
  -8  -2  12     3434.52     3098.70     87.24 o 
   8  -2 -11      406.19      442.99     41.30 o 
  -8  -2  11      871.55     1003.65     50.59 o 
  -8  -2  10     1501.31     1502.79     61.82 o 
   8  -2  -9     6768.48     6784.59    446.97 o 
   8  -2  -8     2364.37     2477.80     86.03 o 
  -8  -2   8     8229.78     8335.84    124.52 o 
  -8  -2   7     1480.90     1463.16     51.63 o 
  -8  -2   6     3563.58     3342.75     72.74 o 
  -8  -2   5      671.75      638.00     32.28 o 
  -8  -2   4     2159.34     1894.03     88.71 o 
  -8  -2   3     1698.22     1673.14     39.43 o 
   8  -2  -2      621.90      732.65     36.84 o 
  -8  -2   2     2845.62     2943.25     87.37 o 
   8  -2  -1     1277.36     1337.80    111.07 o 
  -8  -2   1     2317.53     2389.95     76.25 o 
   8  -2   0      720.57      771.53     33.25 o 
  -8  -2   0     1345.25     1368.32     58.22 o 
  -8  -2  -1      632.13      566.03     47.10 o 
  -8  -2  -1     2530.95     2183.98     75.79 o 
  -8  -2  -2      175.22      135.00     13.54 o 
   8  -2   2      904.22      860.97     51.62 o 
  -8  -2  -3     1193.58     1181.29     58.54 o 
  -8  -2  -3     3671.92     3585.28    178.45 o 
  -8  -2  -4      591.44      574.02     32.70 o 
  -8  -2  -4     1502.25     1517.31     89.96 o 
  -8  -2  -5     3290.32     3445.88    100.37 o 
  -8  -2  -5     7514.54     7395.74    223.98 o 
  -8  -2  -6     1932.87     1922.36     55.63 o 
  -8  -2  -6     8080.93     8179.58    127.22 o 
  -8  -2  -7      607.65      589.66     33.57 o 
  -8  -2  -7     1290.42     1340.42     49.84 o 
  -8  -2  -8      310.96      296.25     34.42 o 
  -8  -2  -8     1078.84     1054.51     44.95 o 
  -8  -2  -9     1740.06     1617.94     46.74 o 
  -8  -2  -9     2116.41     2046.69     65.31 o 
   8  -2  10      742.85      749.93     43.23 o 
  -8  -2 -10     1569.68     1523.77     54.55 o 
  -8  -2 -11      476.75      437.38     31.37 o 
   8  -2  11     2322.48     2169.47     86.56 o 
   8  -2  12     1939.34     1810.48    127.06 o 
   8  -2  13     3307.03     3172.63    172.76 o 
   8  -2  14     1574.18     1522.52     85.02 o 
   8  -2  15     1862.57     1978.52    111.20 o 
   8  -2  16     1444.60     1260.58    112.54 o 
  -8  -2 -17     1234.48     1112.63     78.45 o 
  -8  -2 -18      820.67      769.05    135.40 o 
   8  -2  19     1400.26     1568.65     95.94 o 
   8  -2  20     1109.51     1145.91     89.50 o 
   8  -2  21      361.99      330.15     59.27 o 
   8  -2  22       47.66       50.45     54.40 o 
  -8  -1  25       11.21        5.17     36.49 o 
  -8  -1  24       78.02       61.50     31.89 o 
  -8  -1  23       18.32       21.06     35.12 o 
  -8  -1  22       18.53       30.37     36.11 o 
  -8  -1  21       55.59       61.30     32.87 o 
  -8  -1  20      294.14      289.26     35.19 o 
  -8  -1  20      840.78      802.94     64.74 o 
  -8  -1  19      176.87      212.54     22.73 o 
  -8  -1  19      315.41      324.30     46.02 o 
  -8  -1  18       81.08      102.88     17.50 o 
  -8  -1  18      637.96      554.79     50.92 o 
  -8  -1  17      136.96      152.20     20.47 o 
  -8  -1  17      567.16      520.46     47.70 o 
  -8  -1  16      133.21      163.94     29.44 o 
  -8  -1  15     1062.68     1091.09     70.52 o 
  -8  -1  14      806.76      771.25     47.77 o 
   8  -1 -13      329.13      413.64     42.69 o 
  -8  -1  13     1115.68     1116.45     54.49 o 
   8  -1 -12       67.13       95.01     23.62 o 
  -8  -1  12      230.39      263.80     29.03 o 
   8  -1 -11      712.38      775.40     49.82 o 
  -8  -1  11     1195.59     1192.79     56.37 o 
   8  -1 -10      394.04      434.55     36.79 o 
  -8  -1  10      856.99      897.58     43.22 o 
   8  -1  -9      279.29      322.66     30.74 o 
  -8  -1   9     1224.78     1218.69     45.12 o 
   8  -1  -8      203.61      182.92     23.17 o 
  -8  -1   8      458.06      440.82     27.03 o 
  -8  -1   7      758.96      788.47     37.07 o 
  -8  -1   2      250.62       80.45    174.07 o 
  -8  -1   1      410.40      283.55    225.77 o 
   8  -1   0     2197.20     1966.38    618.25 o 
   8  -1   1        0.52        1.81     11.14 o 
   8  -1   2      265.61       87.96    133.19 o 
   8  -1   3      278.01      111.55    159.80 o 
  -8  -1  -4     2276.79      207.53    737.11 o 
  -8  -1  -5      146.92      167.34     21.90 o 
   8  -1   6      511.63      548.31     35.61 o 
  -8  -1  -6     1047.35      989.08     48.43 o 
   8  -1   7      258.01      259.21     26.75 o 
   8  -1   7     1039.12      396.00    485.47 o 
   8  -1   8      267.37      234.87     38.31 o 
  -8  -1  -8     1554.04     1544.12     61.70 o 
  -8  -1  -9       87.12       77.77     10.95 o 
  -8  -1  -9      243.38      217.83     26.31 o 
  -8  -1 -10      449.22      458.89     21.84 o 
  -8  -1 -10     1081.61     1025.70     47.24 o 
  -8  -1 -11      494.08      490.53     40.55 o 
   8  -1  12     1536.31     1520.75    104.96 o 
  -8  -1 -13       43.34       45.57     18.77 o 
   8  -1  13      119.49      154.82     34.77 o 
   8  -1  14      513.04      442.98     40.47 o 
   8  -1  15      428.34      431.44     42.66 o 
   8  -1  16      388.54      457.66     42.02 o 
  -8  -1 -17      292.42      287.16     26.60 o 
  -8  -1 -17      776.50      759.12    112.02 o 
  -8  -1 -18      157.17      153.40     45.14 o 
   8  -1  19      327.25      257.58     57.08 o 
  -8  -1 -20      226.52      253.21     42.60 o 
  -8  -1 -21      155.22      202.49     42.47 o 
   8  -1  22       23.70       28.51     45.22 o 
  -8   0  25        4.85       45.59     42.15 o 
  -8   0  24       27.71       65.21     38.34 o 
  -8   0  23      265.71      202.74     44.27 o 
  -8   0  22      522.67      465.33     58.49 o 
  -8   0  21      406.81      409.47     53.78 o 
  -8   0  20      137.76      140.71     24.64 o 
  -8   0  19       55.09       77.56     32.01 o 
  -8   0  18      989.32     1019.94     73.31 o 
  -8   0  17      100.75       94.67     34.03 o 
  -8   0  16     1457.90     1513.63     78.36 o 
  -8   0  15       96.13       80.08     30.70 o 
   8   0 -14     1150.61     1144.45     87.37 o 
   8   0 -13      501.79      532.58     41.10 o 
   8   0 -12     2355.35     2149.02     68.24 o 
   8   0 -11      148.16      165.62     25.34 o 
   8   0 -11     1264.29     1248.34     49.45 o 
   8   0 -10      182.17      175.74     26.46 o 
   8   0  -9     2265.19     2238.08     71.56 o 
   8   0  -8      510.61      442.26     31.28 o 
   8   0  -7     4753.43     4736.55     73.35 o 
   8   0  -6      483.37       55.75    233.71 o 
  -8   0   5     2959.50      620.58   1194.79 o 
   8   0  -4     1162.93     1230.10     44.67 o 
  -8   0   3       26.79       27.57     13.11 o 
  -8   0   2     1874.84     2142.11     98.28 o 
  -8   0   1     5523.38     5956.03    102.56 o 
   8   0   0      342.73      359.25     27.06 o 
   8   0   1      406.35      423.60     30.45 o 
   8   0   2      310.21      320.27     24.56 o 
   8   0   3     1715.34     1704.39     70.34 o 
  -8   0  -4     2519.71     2418.02    101.03 o 
  -8   0  -5      778.04      724.30     34.51 o 
   8   0   5     1703.48     1562.40     41.17 o 
  -8   0  -6      824.67      255.75    399.91 o 
   8   0   6     4930.20     5091.77     75.78 o 
  -8   0  -7        2.24       -3.28     13.35 o 
   8   0   7      325.04      334.01     23.33 o 
  -8   0  -8      615.82      635.92     39.36 o 
   8   0   8      884.35      888.11     41.09 o 
   8   0   9     1702.21     1708.87     61.42 o 
   8   0  10      593.45      100.07    275.48 o 
  -8   0 -11     1721.45     1965.86    224.10 o 
   8   0  12      105.28       84.69     25.02 o 
   8   0  13     1110.05     1221.21     70.17 o 
  -8   0 -14       54.74       51.02     13.24 o 
   8   0  14       57.51       56.45     26.37 o 
  -8   0 -15     1479.82     1516.21    134.21 o 
  -8   0 -16      147.74      164.54     18.72 o 
   8   0  16      247.59      333.25     43.34 o 
  -8   0 -17      181.00      181.86     19.51 o 
  -8   0 -17      430.68      408.29     47.51 o 
   8   0  18      788.16      938.58    110.74 o 
  -8   0 -19     1043.97     1260.16    172.18 o 
   8   0  20      793.09      869.68     72.76 o 
   8   0  21      221.81      239.74     46.78 o 
  -8   0 -22       14.69       13.75     50.62 o 
  -8   1  25        4.83       15.72     41.31 o 
  -8   1  24       83.95       69.36     37.85 o 
  -8   1  23       20.92       13.44     34.39 o 
  -8   1  22        8.82        9.74     32.34 o 
  -8   1  21       71.84       86.40     32.04 o 
  -8   1  20      797.09      879.50     72.93 o 
  -8   1  19      304.68      360.78     52.78 o 
  -8   1  18      629.49      583.58     58.24 o 
  -8   1  17      594.48      596.73     56.60 o 
  -8   1  16      120.57      143.22     36.26 o 
  -8   1  15     1090.04     1036.39     67.61 o 
   8   1 -14      806.65      822.13     51.00 o 
  -8   1  13     1163.10     1207.95     87.84 o 
   8   1 -12      244.11      261.70     41.69 o 
   8   1 -11     1194.51     1265.01     59.35 o 
   8   1 -10      898.60      935.29     79.23 o 
   8   1  -9     1222.88     1287.44     50.63 o 
  -8   1   8      198.60      170.96     25.24 o 
   8   1  -8      464.89      503.30     28.90 o 
  -8   1   7      802.28      819.92     45.62 o 
   8   1  -7     4928.84     4900.43     74.35 o 
   8   1  -6      482.31      108.70    214.42 o 
  -8   1   5      399.53      389.29     27.95 o 
  -8   1   4      282.44      253.15     29.91 o 
  -8   1   3     1483.43     1509.33     55.30 o 
  -8   1   2      256.92      317.14     23.76 o 
  -8   1   1      424.01      476.83     40.84 o 
   8   1   0     2210.42     2249.55     88.57 o 
   8   1   1        1.06        0.43     10.02 o 
   8   1   2      264.83      247.92     22.75 o 
   8   1   3      273.06      300.49     24.28 o 
   8   1   4     2305.10     2290.61     62.17 o 
  -8   1  -5      140.39      152.67     20.36 o 
  -8   1  -6      521.67      512.71     39.89 o 
  -8   1  -7      255.43      257.50     23.61 o 
  -8   1  -8      266.61      240.59     19.99 o 
   8   1   8     1557.76     1604.90     82.74 o 
  -8   1  -9       90.08       81.32     22.05 o 
   8   1   9      211.75      270.65     40.68 o 
   8   1  10     1030.50     1033.35     53.98 o 
  -8   1 -11      493.08      518.16     85.53 o 
   8   1  12     1495.52     1484.33    126.38 o 
  -8   1 -13      148.75      136.66     32.92 o 
   8   1  14      485.59      449.62     82.16 o 
  -8   1 -15      454.20      370.62     47.42 o 
   8   1  16      397.00      430.83     39.92 o 
  -8   1 -17      301.61      252.59     20.89 o 
  -8   1 -17      834.71      754.55     64.15 o 
   8   1  18      125.27      126.34     35.20 o 
  -8   1 -19      352.50      303.68     46.38 o 
  -8   1 -20      228.97      224.80     45.89 o 
  -8   1 -21      146.62      177.66     49.05 o 
   8   1  22       34.12       29.01     59.56 o 
  -8   2  25       53.44      109.55     64.35 o 
  -8   2  24      587.49      589.07     71.39 o 
  -8   2  23     1230.23     1155.57     84.01 o 
  -8   2  22     1483.72     1568.76    156.95 o 
  -8   2  21      769.78      627.66     65.03 o 
  -8   2  20     1875.20     1840.47    102.29 o 
  -8   2  19     1126.37     1100.15     80.61 o 
  -8   2  18     1524.68     1557.10     89.77 o 
  -8   2  17     1686.86     1752.18     91.68 o 
  -8   2  16     4503.42     4543.52    137.95 o 
  -8   2  15     1440.58     1606.38     84.13 o 
  -8   2  14     1882.44     1823.60     86.41 o 
  -8   2  13     1802.56     1759.79     81.17 o 
  -8   2  12     3361.42     3557.95    107.78 o 
  -8   2  11      987.27      873.57     56.28 o 
  -8   2  10     1478.05     1533.24     70.04 o 
  -8   2   9     3392.14     3402.53     98.24 o 
  -8   2   9     6895.36     6673.44    137.57 o 
   8   2  -8     2330.67     2301.23    114.42 o 
  -8   2   7      502.54      509.30     39.72 o 
   8   2  -6     1367.40      224.16    470.12 o 
  -8   2   5      402.22      362.68     44.81 o 
  -8   2   4     1047.66      967.61     65.05 o 
  -8   2   3      344.66      319.79     34.42 o 
  -8   2   2      573.91      613.36     36.82 o 
  -8   2   1     1226.92     1389.91     85.76 o 
   8   2   0      782.69      782.89     37.25 o 
   8   2   1      616.17      561.94     30.87 o 
   8   2   2      124.51      118.70     16.05 o 
   8   2   3     1205.87     1138.77     40.97 o 
  -8   2  -4      504.12      532.41     40.28 o 
  -8   2  -5     3236.19     3275.01     97.45 o 
  -8   2  -6     1868.87     1925.28     53.02 o 
  -8   2  -6     7997.20     8022.72    153.83 o 
  -8   2  -7      597.92      531.83     30.34 o 
  -8   2  -7     1354.82     1309.06     66.92 o 
  -8   2  -8      256.76      291.08     24.10 o 
  -8   2  -8      992.96     1019.50     77.28 o 
  -8   2  -9     1794.58     1650.45     66.93 o 
  -8   2  -9     2124.33     2111.96     80.28 o 
  -8   2 -10      732.83      833.61     43.20 o 
  -8   2 -10     1504.80     1476.12     77.55 o 
  -8   2 -11     2235.01     2493.36    373.00 o 
   8   2  12     1882.74     1713.99     96.66 o 
  -8   2 -13     3385.97     3372.50    360.78 o 
   8   2  14     1574.57     1678.53     90.62 o 
  -8   2 -15     1954.45     1862.31    128.03 o 
  -8   2 -16     1357.98     1416.51     86.24 o 
  -8   2 -17     1239.49     1118.33    225.23 o 
   8   2  18      823.75      814.36     71.35 o 
  -8   2 -19     1459.64     1277.79    100.20 o 
  -8   2 -20     1044.57      983.72     81.28 o 
  -8   2 -21      347.49      284.03     52.71 o 
  -8   2 -22       64.30       53.01     43.49 o 
  -8   3  24      351.63      320.63     60.17 o 
  -8   3  23      271.68      288.66     54.45 o 
  -8   3  22      277.32      296.90     54.67 o 
  -8   3  20      809.67      759.81     66.86 o 
  -8   3  18      195.01      159.54     37.70 o 
  -8   3  16      156.32      246.62     36.24 o 
  -8   3  15      485.34      506.05     43.68 o 
  -8   3  14      208.90      218.92     30.15 o 
  -8   3  13      151.62      172.47     26.18 o 
  -8   3  12      695.73      791.19     45.82 o 
   8   3 -11       18.48       35.83     17.90 o 
  -8   3  10     1410.93     1418.28     58.29 o 
   8   3 -10     3762.08     3725.45    113.33 o 
  -8   3   9      464.59      474.76     38.42 o 
   8   3  -9     3184.39     3350.66    106.15 o 
   8   3  -8      887.97      877.04     42.64 o 
   8   3  -7      430.15      418.72     39.08 o 
   8   3  -6      579.25      563.56     44.05 o 
  -8   3   5      438.59      413.30     33.93 o 
  -8   3   4      114.05      107.25     20.02 o 
  -8   3   3      267.48      273.35     27.12 o 
  -8   3   2      509.52      459.44     30.63 o 
   8   3  -1       45.94       45.69     13.22 o 
   8   3   0      332.12      325.49     24.04 o 
   8   3   1      169.89      161.26     22.64 o 
  -8   3  -2      351.36      309.69     34.64 o 
  -8   3  -2     1097.43     1100.15     58.04 o 
  -8   3  -3      391.65      405.91     39.27 o 
  -8   3  -3     1409.09     1404.37     66.78 o 
  -8   3  -4      687.24      652.88     48.14 o 
  -8   3  -4     1432.22     1526.85     69.42 o 
  -8   3  -5       22.28       21.35     18.41 o 
  -8   3  -5     1613.80     1557.88     76.18 o 
  -8   3  -6     1553.14     1605.56     64.32 o 
  -8   3  -6     2380.31     2499.23     95.82 o 
  -8   3  -7     1316.84     1448.39     61.39 o 
  -8   3  -7     3878.55     3859.44    119.34 o 
  -8   3  -8       94.39       96.19     22.54 o 
  -8   3  -8      152.86      106.77     34.64 o 
  -8   3  -9      540.81      535.95     39.97 o 
  -8   3  -9     1896.13     2082.74     92.39 o 
  -8   3 -10      112.07      103.93     14.29 o 
  -8   3 -10      414.78      401.56     48.00 o 
  -8   3 -11       95.17       82.18     22.57 o 
  -8   3 -11      517.26      483.42     50.16 o 
  -8   3 -12      639.70      586.47     68.89 o 
  -8   3 -13      153.90      164.20     40.45 o 
   8   3  14       64.92       27.50     40.40 o 
   8   3  15      281.04      280.80     54.41 o 
   8   3  16      566.95      531.30    200.30 o 
  -8   3 -17     1081.44     1196.03     89.28 o 
   8   3  18       84.22      104.94     38.90 o 
  -8   3 -19      223.71      229.14     46.31 o 
  -8   3 -20      441.86      517.85     89.95 o 
  -8   4  22      712.25      628.48     67.54 o 
  -8   4  21      144.12      151.87     47.92 o 
  -8   4  19      420.54      455.49     51.93 o 
  -8   4  18      229.67      199.29     39.27 o 
  -8   4  17      204.81      256.71     35.85 o 
   8   4 -17     1199.02     1251.12     79.42 o 
   8   4 -16      496.57      506.12     48.63 o 
  -8   4  15      316.49      290.74     34.22 o 
   8   4 -15      801.24      797.36     63.13 o 
  -8   4  14      191.52      182.09     27.20 o 
   8   4 -14      633.00      718.17     61.47 o 
  -8   4  13      228.12      217.10     27.75 o 
   8   4 -13      846.83      794.60     62.70 o 
  -8   4  12      205.60      186.76     24.94 o 
  -8   4  12     1326.08     1334.80     53.54 o 
  -8   4  11      373.84      351.41     35.55 o 
  -8   4  11      464.47      464.25     27.88 o 
  -8   4  10       40.67       81.50     22.85 o 
  -8   4  10      317.44      284.64     31.34 o 
  -8   4   9      352.30      282.78     35.45 o 
  -8   4   9     1699.68     1734.99     66.20 o 
  -8   4   8      683.92      656.52     49.86 o 
  -8   4   8     1936.26     1939.77     70.65 o 
  -8   4   7      105.64      132.64     27.68 o 
  -8   4   7      728.82      711.39     46.25 o 
  -8   4   6      112.39       99.74     25.02 o 
  -8   4   6      962.99       57.74    350.50 o 
  -8   4   5     1022.46     1000.66     59.57 o 
   8   4  -5     2158.67     2240.00     92.14 o 
  -8   4   4      343.71      331.14     36.98 o 
  -8   4   3     1745.09     1651.53     58.64 o 
  -8   4   2       83.95       67.98     15.70 o 
  -8   4   1      625.86      621.86     33.73 o 
  -8   4   1      732.06      734.09     47.30 o 
   8   4   0     1132.60     1188.54     40.59 o 
  -8   4   0     4144.64     4177.68    110.12 o 
   8   4   1      695.33      700.74     24.25 o 
  -8   4  -1     1315.89     1475.42     68.20 o 
  -8   4  -2      616.98      601.08     49.44 o 
  -8   4  -2     2501.12     2518.12     91.47 o 
  -8   4  -3      772.61      761.71     58.84 o 
  -8   4  -4      380.24      349.96     39.81 o 
  -8   4  -5     1811.73     1935.24     90.59 o 
  -8   4  -6     1449.85     1363.50     78.14 o 
  -8   4  -7      246.77      216.06     41.15 o 
  -8   4  -8      643.54      626.50     56.07 o 
  -8   4  -9      919.38     1022.01     72.20 o 
  -8   4 -10      804.30      711.97     64.22 o 
  -8   4 -11      650.86      578.88     61.20 o 
  -8   4 -12      838.35      759.80     68.98 o 
  -8   4 -13      308.01      316.31     51.55 o 
  -8   4 -14      948.88      940.51     76.73 o 
  -8   4 -15      354.92      333.00     51.21 o 
  -8   4 -16      456.75      509.18     61.87 o 
  -8   4 -17      988.03      938.76     80.07 o 
  -8   4 -18      300.76      229.43     49.74 o 
   8   5 -20       95.66      128.13     50.52 o 
   8   5 -19      500.61      485.68     59.36 o 
   8   5 -18      441.01      407.89     56.15 o 
   8   5 -17      430.70      483.42     56.42 o 
   8   5 -16      193.64      187.51     45.37 o 
   8   5 -15      316.14      377.33     53.81 o 
   8   5 -14      124.93      131.56     36.51 o 
   8   5 -13      398.44      387.47     50.19 o 
  -8   5  12      158.23      123.75     30.50 o 
   8   5 -12      469.87      513.21     55.49 o 
  -8   5  11      197.91      217.58     35.89 o 
   8   5 -11      553.49      596.94     57.45 o 
  -8   5  10      239.43      222.90     33.05 o 
   8   5 -10      243.17      279.60     47.29 o 
  -8   5   9       50.76       80.82     18.00 o 
   8   5  -9      274.56      293.90     45.31 o 
  -8   5   8      148.16      135.57     29.98 o 
   8   5  -8      990.97      974.47     69.67 o 
  -8   5   7      474.64       37.75    190.48 o 
  -8   5   6       97.95       92.36     26.04 o 
  -8   5   5      103.72      120.90     29.88 o 
  -8   5   4      122.36      122.33     27.56 o 
  -8   5   3      459.83      393.30     42.76 o 
  -8   5   3      636.19      650.76     46.19 o 
  -8   5   2       90.40       87.73     17.56 o 
  -8   5   2      438.40      460.48     45.43 o 
  -8   5   1      193.72      199.51     34.43 o 
  -8   5   1      349.20      372.01     41.75 o 
   8   5   0       87.39       94.84     11.96 o 
  -8   5  -1      403.01      365.31     43.96 o 
  -8   5  -2      692.21      675.31     59.92 o 
  -8   5  -3      198.95      172.59     39.28 o 
  -8   5  -4     1309.45     1211.45     77.47 o 
  -8   5  -5      691.29      615.87     59.07 o 
  -8   5  -6      241.78      263.45     47.80 o 
  -8   5  -7      450.39      419.64     56.46 o 
  -8   5  -8      574.65      581.14     61.50 o 
  -8   5  -9      430.71      437.03     54.09 o 
  -8   5 -10      244.31      230.86     45.03 o 
  -8   5 -11      195.25      232.97     52.22 o 
  -8   5 -12      303.23      285.95     49.53 o 
  -8   5 -13      234.04      163.72     43.60 o 
  -8   5 -14      332.37      329.42     56.30 o 
  -8   5 -15      551.56      614.90     68.40 o 
  -8   5 -16      362.68      431.15     62.14 o 
   8   6 -18      782.64      808.08     76.29 o 
   8   6 -17      722.24      766.63     72.75 o 
   8   6 -16     1130.56     1214.22     85.78 o 
   8   6 -15      235.02      264.89     50.44 o 
   8   6 -14      860.40      843.96     72.72 o 
   8   6 -13      430.04      514.13     58.44 o 
  -8   6  12      481.14      440.08     49.30 o 
   8   6 -12     1308.95     1464.54     89.05 o 
   8   6 -11      922.42      969.15     73.50 o 
  -8   6  10      149.30      142.32     33.20 o 
  -8   6   9      566.86      548.22     53.79 o 
  -8   6   8     2184.61     2114.59     99.68 o 
  -8   6   7      163.42      181.12     35.47 o 
  -8   6   6      462.19      417.68     46.53 o 
  -8   6   5      567.01      586.33     54.43 o 
  -8   6   4     1068.28     1187.01     77.21 o 
  -8   6   3      176.55      199.11     34.99 o 
   8   6  -2       84.84       93.11     14.33 o 
  -8   6   2      544.57      580.16     60.63 o 
   8   6  -1      216.30      237.61     18.17 o 
  -8   6   1      408.56      461.20     56.24 o 
  -8   6   0      270.06      229.44     39.05 o 
  -8   6  -1     1400.58     1552.59     89.60 o 
  -8   6  -2     1401.47     1438.75     88.55 o 
  -8   6  -3     1258.65     1267.13     84.68 o 
  -8   6  -4      601.49      568.83     63.05 o 
  -8   6  -5     2512.77     2498.18    117.55 o 
  -8   6  -6     1357.62     1327.89     89.37 o 
  -8   6  -7      590.87      534.90     63.41 o 
  -8   6  -8      834.88      806.02     73.00 o 
  -8   6  -9     1340.10     1392.30     93.51 o 
  -8   6 -10      336.91      385.55     58.56 o 
  -8   6 -11      972.05      963.02     83.80 o 
  -8   6 -12      258.85      218.04     45.75 o 
  -8   6 -13      946.02     1002.85     86.15 o 
  -8   7  12      115.91      138.54     49.58 o 
  -8   7  11       90.49      103.91     32.50 o 
  -8   7  10      524.98      499.05     58.70 o 
  -8   7   9       63.13       71.36     30.30 o 
  -8   7   8      115.11      106.52     33.16 o 
  -8   7   7      104.94      128.53     41.20 o 
  -8   7   6      292.96      242.30     46.82 o 
  -8   7   5      525.91      512.59     60.53 o 
  -8   7   4      400.87      431.79     59.08 o 
  -8   7   3      499.34      456.55     57.87 o 
  -8   7   2       68.75       54.45     29.70 o 
  -8   7   1      259.06      276.67     52.91 o 
  -8   7   0      369.60      341.04     54.28 o 
  -8   7  -1      230.83      283.75     52.37 o 
  -8   7  -2      371.22      407.77     60.42 o 
  -8   7  -3      400.90      328.31     56.91 o 
  -8   7  -4      150.26      146.50     45.07 o 
  -8   7  -5      204.49      188.11     53.51 o 
  -8   7  -6      380.74      330.26     60.71 o 
  -8   7  -7      783.26      881.08     81.94 o 
  -8   7  -8      191.57      156.05     50.94 o 
  -8   7  -9       78.21       98.91     52.30 o 
  -8   7 -10      322.43      262.98     56.64 o 
  -8   8   7       30.93       45.64     40.18 o 
  -8   8   6      227.37      169.57     56.34 o 
  -8   8   5      537.70      582.38     69.25 o 
  -8   8   4      453.95      489.70     60.47 o 
  -8   8   3      211.05      267.18     57.19 o 
  -8   8   2      331.83      384.21     61.72 o 
  -8   8   1      261.28      251.26     55.69 o 
  -8   8   0      151.77      162.30     56.58 o 
  -8   8  -1      567.96      577.31     68.27 o 
  -8   8  -2      408.50      400.10     68.33 o 
  -8   8  -3      259.50      344.44     64.95 o 
  -8   8  -4      204.72      205.97     63.16 o 
  -9  -7  13      935.97      838.74    333.56 o 
  -9  -7  12      376.29      337.02    108.69 o 
  -9  -7  11      297.87      302.89    115.03 o 
  -9  -7  10     1216.19     1279.83    564.46 o 
  -9  -7   9      757.86      751.37    269.37 o 
  -9  -7   8      677.97      713.76    176.19 o 
  -9  -7   7     1450.04     1522.43    262.48 o 
  -9  -7   6      834.01      747.28     68.54 o 
  -9  -7   5     1614.09     1250.03     84.81 o 
  -9  -7   4     1407.88     1261.52     84.82 o 
  -9  -7   3     1642.82     1303.26     86.23 o 
  -9  -7   2      861.59      734.94     67.95 o 
  -9  -7   1     1205.31      849.19     72.45 o 
  -9  -7   0     1414.92     1315.23     87.92 o 
  -9  -7  -1     1862.79     1502.20     92.34 o 
  -9  -7  -2     1246.23     1071.68     80.03 o 
  -9  -7  -3      801.64      647.53     65.00 o 
  -9  -7  -4     1823.01     1505.13     94.35 o 
  -9  -7  -5      991.68      797.34     71.91 o 
  -9  -7  -6      410.97      439.22     58.13 o 
  -9  -7  -7     1096.06      971.66     79.87 o 
  -9  -7  -8      196.47      169.69     44.28 o 
  -9  -7  -9      452.72      376.56     55.72 o 
  -9  -7 -10      664.67      600.47     66.59 o 
  -9  -6  17      226.07      231.11     58.78 o 
  -9  -6  16      588.71      567.69    191.47 o 
  -9  -6  15       94.67      101.69     54.57 o 
  -9  -6  14      697.59      699.83    232.43 o 
  -9  -6  13      432.89      399.10     51.68 o 
  -9  -6  12      290.33      306.85     45.39 o 
  -9  -6  11      175.40      176.91     37.52 o 
  -9  -6  10      504.53      439.54     50.34 o 
  -9  -6   9      972.90      841.27     65.16 o 
  -9  -6   8      325.28      330.27     43.32 o 
  -9  -6   7      168.04      168.94     39.37 o 
  -9  -6   6     1099.38      880.94     66.14 o 
  -9  -6   5      472.20      382.47     47.74 o 
  -9  -6   4      370.20      394.51     49.13 o 
  -9  -6   3     1041.20      819.44     65.12 o 
  -9  -6   2      765.60      653.59     59.15 o 
  -9  -6   1      756.99      642.80     58.50 o 
  -9  -6   0      764.11      719.25     61.30 o 
  -9  -6  -1      581.58      386.96     48.11 o 
  -9  -6  -2      364.56      324.73     45.70 o 
  -9  -6  -3      707.44      654.38     59.63 o 
  -9  -6  -4      291.36      199.79     38.51 o 
  -9  -6  -5      440.31      363.11     47.56 o 
  -9  -6  -6     1185.05      941.21     71.29 o 
  -9  -6  -7      608.67      474.29     53.71 o 
  -9  -6  -8      253.00      194.37     40.56 o 
  -9  -6  -9      520.64      332.88     46.06 o 
  -9  -6 -10      594.03      508.96     56.45 o 
  -9  -6 -11      640.12      567.69     61.12 o 
  -9  -6 -12       58.75       26.91     32.34 o 
   9  -6  13      437.12      477.70    100.69 o 
   9  -6  14      223.01      265.26     52.64 o 
  -9  -5  20      376.08      392.86     57.37 o 
  -9  -5  19      987.19     1225.15     92.23 o 
  -9  -5  18      629.47      636.74     61.09 o 
  -9  -5  17     1407.41     1431.03    339.71 o 
  -9  -5  16      570.94      530.25     53.68 o 
  -9  -5  15      398.87      323.51     81.02 o 
  -9  -5  14      811.42      744.49    199.61 o 
  -9  -5  13     1541.08     1331.79    470.30 o 
  -9  -5  12      311.15      302.24     40.47 o 
  -9  -5  11      778.95      725.71     78.89 o 
  -9  -5  10      299.33      330.17     83.29 o 
  -9  -5   9     1200.43     1228.02    369.40 o 
  -9  -5   8      455.56      372.41     45.76 o 
  -9  -5   7     1451.51     1420.94    224.11 o 
  -9  -5   6      604.88      627.31    178.42 o 
  -9  -5   5     1033.66      744.97     53.36 o 
  -9  -5   4      953.44      839.58     55.65 o 
  -9  -5   3      541.14      529.58     44.53 o 
  -9  -5   2      400.21      343.14     41.33 o 
  -9  -5   1      613.55      463.45     46.46 o 
  -9  -5   0      565.04      511.41     48.45 o 
   9  -5   1     1318.91     1220.25    423.31 o 
  -9  -5  -2      581.18      597.51     52.26 o 
  -9  -5  -3      693.61      643.51     54.45 o 
  -9  -5  -4     1844.07     1508.57     79.31 o 
  -9  -5  -5      654.28      598.96     52.75 o 
  -9  -5  -6      806.96      753.52     58.79 o 
  -9  -5  -7      365.19      356.33     44.32 o 
  -9  -5  -8     1042.48      815.04     62.39 o 
  -9  -5  -9      479.44      493.74     50.53 o 
  -9  -5 -10     1052.22     1047.64     69.67 o 
  -9  -5 -11      740.52      693.47     58.17 o 
  -9  -5 -12      339.67      299.68     41.77 o 
   9  -5  13      578.65      557.01    103.61 o 
   9  -5  14     1091.44     1162.00    181.84 o 
   9  -5  15      819.13      847.68    362.30 o 
   9  -5  16      821.88      775.20    134.94 o 
   9  -5  17      256.14      273.69     58.05 o 
  -9  -4  22      320.31      418.35     58.67 o 
  -9  -4  20      170.61      125.53     35.59 o 
  -9  -4  19      385.70      320.69     42.36 o 
  -9  -4  18      528.16      615.54     53.10 o 
  -9  -4  17      188.38      192.17     35.94 o 
  -9  -4  16       82.02       65.28     34.85 o 
  -9  -4  15      347.71      300.95    114.15 o 
  -9  -4  14      787.63      747.86     85.39 o 
  -9  -4  13     1141.87     1030.56    318.44 o 
  -9  -4  12      665.51      601.66    100.18 o 
  -9  -4  11       91.26       67.06     23.20 o 
  -9  -4  10      665.65      595.35    138.99 o 
  -9  -4   9      354.29      360.07     59.39 o 
  -9  -4   8      536.13      495.58    109.80 o 
  -9  -4   7      139.15      118.53     34.05 o 
  -9  -4   6      964.17      957.52    246.22 o 
  -9  -4   5      370.14      349.83     79.44 o 
  -9  -4   4      866.24      906.16    324.45 o 
  -9  -4   3      643.38      576.24    163.09 o 
  -9  -4   2      425.04      332.27    112.19 o 
  -9  -4   1      286.72      258.90     69.88 o 
   9  -4   0      581.66      642.23     96.96 o 
  -9  -4  -1      532.27      524.87     41.28 o 
   9  -4   2      472.53      441.66    146.26 o 
  -9  -4  -3      919.89      949.79    153.39 o 
  -9  -4  -4      151.10      145.27     28.50 o 
  -9  -4  -5      621.12      694.39    200.13 o 
  -9  -4  -6      541.29      595.39    186.48 o 
   9  -4   7      697.79      855.17    206.14 o 
  -9  -4  -8      108.07       99.49     21.97 o 
  -9  -4  -9      654.00      700.26    180.45 o 
  -9  -4 -10      731.88      703.73     48.88 o 
  -9  -4 -11     1147.80     1272.28    363.92 o 
   9  -4  12      211.33      205.05     36.69 o 
   9  -4  13       44.21       44.21     27.55 o 
   9  -4  14      301.03      313.03    134.50 o 
   9  -4  15      923.85     1132.28    400.96 o 
   9  -4  16      360.93      403.17     90.58 o 
  -9  -4 -17      155.00      284.15    291.14 o 
   9  -4  18      159.14      199.97     51.04 o 
  -9  -3  23      703.52      882.28     79.09 o 
  -9  -3  22      295.51      289.26     49.88 o 
  -9  -3  21     1209.67     1269.77     87.53 o 
  -9  -3  20      657.64      658.30     63.78 o 
  -9  -3  19      584.22      575.20    156.24 o 
  -9  -3  18     1280.58     1230.30    156.34 o 
  -9  -3  17     2283.35     2019.86    522.46 o 
  -9  -3  16      520.94      482.57     43.17 o 
  -9  -3  15      820.15      776.26     52.04 o 
  -9  -3  14      611.76      677.13    133.12 o 
  -9  -3  13     2444.55     2080.70    826.59 o 
  -9  -3  12      725.64      724.29     47.63 o 
  -9  -3  11      102.19       93.69     36.36 o 
  -9  -3  10     4356.13     4355.74   1392.24 o 
  -9  -3   9     3465.31     3477.69   1478.13 o 
  -9  -3   8     3036.89     2794.78    123.08 o 
  -9  -3   7     2956.05     3013.87    635.14 o 
  -9  -3   6     2259.24     2586.44    728.72 o 
  -9  -3   5     2065.16     2026.68    603.57 o 
   9  -3  -4     2234.42     2285.96    427.02 o 
  -9  -3   3     1343.03     1443.67    255.86 o 
  -9  -3   2      462.64      447.02     33.17 o 
  -9  -3   1      740.91      747.74    178.03 o 
  -9  -3   0     1298.89     1326.56    193.87 o 
  -9  -3  -1     2115.68     2171.34    366.91 o 
  -9  -3  -2     1407.43     1375.83    113.53 o 
  -9  -3  -3     1860.95     2070.05    231.66 o 
  -9  -3  -4     3489.21     3975.58    926.52 o 
  -9  -3  -5     4337.79     5322.30   1318.91 o 
  -9  -3  -6     2093.52     2076.37    123.91 o 
  -9  -3  -7     3805.48     4089.22    551.31 o 
  -9  -3  -8       36.38       42.47     34.00 o 
  -9  -3  -9     1262.40     1337.38    284.32 o 
   9  -3  10     1767.26     1605.69    109.59 o 
   9  -3  11      597.78      598.84     60.36 o 
  -9  -3 -12     1036.73     1077.27    201.19 o 
   9  -3  13      730.58      848.78    158.59 o 
   9  -3  14     1928.77     2059.63    419.88 o 
   9  -3  15     1500.06     1508.05    367.74 o 
   9  -3  16      414.73      432.91     48.95 o 
   9  -3  17      848.12      927.56    259.94 o 
   9  -3  18     1040.64     1211.28     91.27 o 
   9  -3  19      541.70      670.75     73.04 o 
   9  -3  20      454.47      433.47     64.88 o 
  -9  -2  24      142.35      139.52     40.65 o 
  -9  -2  23      291.44      344.28     52.25 o 
  -9  -2  22      312.24      295.78     46.43 o 
  -9  -2  21      282.97      256.32     43.02 o 
  -9  -2  20      265.56      225.01     27.99 o 
  -9  -2  19      716.94      806.04     52.14 o 
  -9  -2  18      739.64      789.81     50.72 o 
  -9  -2  17      612.89      530.13    139.46 o 
  -9  -2  16      167.51      162.32     26.83 o 
  -9  -2  15      370.02      365.22     34.95 o 
  -9  -2  14     1039.80      985.34     52.95 o 
  -9  -2  13     1213.21     1065.41    345.13 o 
  -9  -2  12      256.67      264.11     28.85 o 
  -9  -2  11     1510.96     1508.99    223.95 o 
  -9  -2  10     3305.01     3367.24    908.23 o 
  -9  -2   9     2035.93     1945.12     64.87 o 
  -9  -2   8       91.87       92.54     19.61 o 
  -9  -2   7     1702.08     1771.84    255.45 o 
  -9  -2   6     1780.63     1729.47    535.92 o 
  -9  -2   5      142.83      136.08     30.16 o 
  -9  -2   4      670.11      744.25    181.15 o 
  -9  -2   3      495.54      383.39     31.04 o 
  -9  -2   2      519.20      415.64     32.27 o 
   9  -2  -1      796.59      690.44    217.09 o 
   9  -2   0      618.81      579.65     97.66 o 
  -9  -2  -1      451.33      452.61     41.47 o 
  -9  -2  -2      115.45       95.58     15.63 o 
  -9  -2  -3     1492.01     1403.79    198.49 o 
  -9  -2  -4     1887.23     2200.31    312.65 o 
  -9  -2  -5      181.73      215.45     38.10 o 
  -9  -2  -6     2832.32     3162.83    686.77 o 
  -9  -2  -7     2524.55     2725.95    311.11 o 
  -9  -2  -8     2028.42     2158.11    464.96 o 
  -9  -2  -9      268.65      243.73     60.17 o 
   9  -2  10      750.10      708.76     46.14 o 
   9  -2  11     1422.68     1639.79    398.59 o 
   9  -2  12      443.69      531.74    112.11 o 
   9  -2  13      295.48      308.95     68.54 o 
   9  -2  14      646.16      597.06    101.64 o 
   9  -2  15     1336.63     1477.71    332.27 o 
   9  -2  16     1249.54     1292.05    264.54 o 
  -9  -2 -17      311.62      262.79     36.26 o 
   9  -2  18      354.03      464.61     59.48 o 
   9  -2  19      487.89      635.81     68.48 o 
   9  -2  20      429.12      575.90     94.21 o 
   9  -2  21      106.57      168.73     48.03 o 
  -9  -1  25      417.62      465.41     59.96 o 
  -9  -1  24      635.34      687.63     72.16 o 
  -9  -1  23      505.82      584.89     64.75 o 
  -9  -1  22      374.94      244.17     46.85 o 
  -9  -1  21      949.42     1069.22     78.75 o 
  -9  -1  20      721.06      678.63     46.90 o 
  -9  -1  19      609.64      570.27     36.57 o 
  -9  -1  18      476.21      491.10     34.20 o 
  -9  -1  17     2715.18     2362.78     71.71 o 
  -9  -1  16     1055.24      843.42     43.81 o 
  -9  -1  15      965.25      916.51    238.00 o 
  -9  -1  14     1935.11     1806.16    219.20 o 
  -9  -1  13     2683.11     3302.07    815.27 o 
  -9  -1  12      513.67      511.05     40.05 o 
   9  -1 -11      714.59      813.28     51.49 o 
   9  -1 -10     1911.27     2290.71    540.58 o 
   9  -1  -9     5978.89     8338.72    145.08 o 
   9  -1  -8     4989.98     5759.97    115.00 o 
   9  -1  -7     2782.15     3320.66     83.27 o 
  -9  -1   2     1133.80     1144.97     81.88 o 
  -9  -1   1     1148.08     1171.06     46.95 o 
   9  -1   0     6254.78     6672.42    359.67 o 
   9  -1   1     5244.91     5560.49    645.25 o 
  -9  -1  -2     1912.75     2243.15    302.10 o 
  -9  -1  -3     3157.64     3289.69    339.34 o 
  -9  -1  -4     2427.96     2617.11    195.78 o 
  -9  -1  -5     6739.18     7797.73   1152.70 o 
   9  -1   6     4704.75     5122.00    721.24 o 
   9  -1   7     1349.68      214.30    569.97 o 
   9  -1   8     1084.09      236.74    592.30 o 
  -9  -1  -9      732.03      801.28    226.40 o 
  -9  -1 -10     2027.66     2017.08    241.30 o 
  -9  -1 -11     1817.31     1778.28    282.27 o 
   9  -1  12      728.64      763.52     92.33 o 
   9  -1  13     1043.88     1023.61    188.72 o 
   9  -1  14     3086.12     3088.14    601.85 o 
   9  -1  15      674.41      589.68     79.98 o 
   9  -1  16      484.31      432.25     41.32 o 
  -9  -1 -17      712.45      714.02    131.87 o 
  -9  -1 -18      908.20      882.72    122.74 o 
   9  -1  19      434.11      492.96     54.33 o 
   9  -1  20      342.50      335.94     60.47 o 
   9  -1  21      571.06      623.40     69.49 o 
   9  -1  22      530.91      715.28     76.17 o 
  -9   0  24      162.13      183.09     50.63 o 
  -9   0  23      730.73      833.18     76.90 o 
  -9   0  22      137.73       98.59     38.94 o 
  -9   0  21      148.05      530.53     60.01 o 
  -9   0  20      703.28      550.74    132.83 o 
  -9   0  19      138.12      174.46     38.09 o 
  -9   0  18      134.65      109.71     29.59 o 
  -9   0  17       70.13       70.52     37.37 o 
  -9   0  16      328.53      374.49     46.50 o 
  -9   0  15     2146.97     2155.40     89.46 o 
   9   0 -14      303.90      291.35     38.02 o 
   9   0 -13      160.68      214.65     33.02 o 
   9   0 -12      797.11     1109.46     59.42 o 
   9   0 -11     1324.35     1695.93     69.19 o 
   9   0 -10     1224.45     1418.48    456.83 o 
   9   0  -9      422.40      515.45     54.39 o 
   9   0  -8     2477.95     3035.27    732.86 o 
   9   0  -7      288.79      404.81     28.69 o 
   9   0  -6      905.31     1014.38     40.58 o 
  -9   0   5     1016.43     1023.81     46.93 o 
   9   0  -4     4558.76      315.89   1393.04 o 
  -9   0   3     3804.25      208.99   1096.47 o 
  -9   0   2      355.06      259.79    126.25 o 
  -9   0   1      346.10      322.04     41.44 o 
   9   0   0     3537.46     4083.15    355.51 o 
   9   0   1     2880.62     3143.94    129.65 o 
   9   0   2     1831.27     2258.98    351.79 o 
   9   0   3     1420.82     1824.56    311.13 o 
  -9   0  -4      189.87      199.51     21.46 o 
  -9   0  -5     1373.82      552.68    637.74 o 
  -9   0  -6      516.08      560.68    129.11 o 
   9   0   7     1077.63     1218.84    127.04 o 
   9   0   8      753.53      648.73     39.65 o 
   9   0   9      672.66      667.09     61.81 o 
   9   0  10       93.08       26.99     48.83 o 
   9   0  11      548.70      681.42     49.91 o 
   9   0  12     1195.19     1102.71     62.87 o 
   9   0  13      292.40      309.72     56.19 o 
   9   0  14      120.83      104.97     23.53 o 
   9   0  15      139.17      146.44     43.65 o 
   9   0  16      187.05      185.92     51.07 o 
  -9   0 -17      471.18      415.83     39.71 o 
   9   0  18      238.64      177.86     36.11 o 
   9   0  19       82.09       83.87     31.81 o 
   9   0  20      418.99      373.14     49.38 o 
   9   0  21       91.03       86.51     32.50 o 
  -9   0 -22       34.83       41.93     39.24 o 
  -9   1  24      628.62      734.34     76.05 o 
  -9   1  23      550.28      548.97     65.65 o 
  -9   1  22      338.43      372.69     54.91 o 
  -9   1  21      956.66     1208.14     85.01 o 
  -9   1  20      660.95      822.27     69.98 o 
  -9   1  19      749.30      695.18     61.47 o 
  -9   1  18      502.54      436.42     50.86 o 
  -9   1  17     2703.25     2964.42    120.22 o 
  -9   1  16      993.42     1221.12     76.46 o 
  -9   1  15     1042.22     1183.07     72.72 o 
   9   1 -14     1911.78     2358.89    403.02 o 
   9   1 -13     2675.25     3246.74    676.18 o 
   9   1 -12      508.36      553.87     44.06 o 
   9   1 -11      621.76      667.04     46.07 o 
   9   1 -10     1824.01     2205.36    357.45 o 
   9   1  -9     6055.02     6948.34   1219.40 o 
   9   1  -8     4941.03     5088.63    328.72 o 
   9   1  -7     2747.15     2991.14    407.52 o 
   9   1  -6     3195.88     3520.53    415.60 o 
  -9   1   5     1378.78      187.24    546.05 o 
  -9   1   4     4267.51     4278.40    400.41 o 
  -9   1   3     8353.16     9420.22   1455.86 o 
  -9   1   2     1169.43     1274.28     99.76 o 
  -9   1   1     1065.72     1267.12    149.82 o 
   9   1   0     6290.81     6670.87    484.50 o 
   9   1   1     5167.24     6113.64   1283.95 o 
   9   1   2     1977.07     2037.68     63.74 o 
   9   1   3     3004.56     3130.89    205.18 o 
   9   1   4     2520.31     2408.97     90.97 o 
  -9   1  -5     6609.73     6781.35    120.94 o 
  -9   1  -6     4735.68     4742.47    345.39 o 
  -9   1  -7     1356.41     1395.78     55.29 o 
  -9   1  -8     1212.55     1155.30    196.79 o 
  -9   1  -9      684.41      714.55     87.35 o 
  -9   1 -10     2055.04     2064.12    244.40 o 
   9   1  11     1762.38     1884.57    143.11 o 
   9   1  12      730.14      714.24    115.66 o 
  -9   1 -13     1048.40     1017.40    192.02 o 
   9   1  14     3137.75     3333.49    252.69 o 
  -9   1 -15      588.20      672.45    120.28 o 
   9   1  16      376.75      425.43     55.02 o 
  -9   1 -17      743.63      621.53     55.23 o 
  -9   1 -18      920.31      884.26    115.33 o 
  -9   1 -19      458.88      438.78     61.99 o 
  -9   1 -20      319.31      343.98     50.96 o 
   9   1  21      614.72      556.86     91.77 o 
  -9   1 -22      503.40      504.26     57.20 o 
  -9   2  22      302.69      327.53     55.58 o 
  -9   2  21      282.44      256.99     55.43 o 
  -9   2  20      277.40      281.16     47.67 o 
  -9   2  19      754.04      729.05     66.71 o 
  -9   2  18      774.17      819.14     69.13 o 
  -9   2  17      610.78      660.27     60.13 o 
  -9   2  16      189.89      171.37     36.82 o 
  -9   2  15      347.79      364.36     44.46 o 
  -9   2  14     1002.14      984.90     66.67 o 
  -9   2  13     1186.93     1280.38     73.54 o 
  -9   2  12      273.34      274.09     35.93 o 
  -9   2  11     1486.90     1508.65     74.86 o 
   9   2 -10     3145.27     3204.97    311.13 o 
  -9   2   9     2002.97     2001.43    140.86 o 
   9   2  -8      103.57      108.45     23.81 o 
  -9   2   7     1677.89     1807.22     74.04 o 
   9   2  -6     1741.05     1756.68     71.65 o 
  -9   2   5      129.90       37.66     67.45 o 
  -9   2   4      680.57      705.30     43.07 o 
  -9   2   3      490.79      497.26     36.42 o 
  -9   2   2      483.23      483.12     35.23 o 
  -9   2   1      844.81      773.57     43.05 o 
   9   2   0      628.35      633.19     53.18 o 
   9   2   1      442.57      473.44     36.45 o 
   9   2   2      120.18      119.55     17.65 o 
   9   2   3     1520.87     1531.58     68.49 o 
  -9   2  -4     1898.55     2038.79     79.46 o 
  -9   2  -5      163.78      195.05     28.67 o 
  -9   2  -6     2852.44     2533.74    382.45 o 
  -9   2  -7     2693.65     2513.93    228.59 o 
  -9   2  -8     2064.21     1958.08    185.44 o 
  -9   2  -9      254.72      243.08     29.37 o 
  -9   2 -10      783.40      692.10     44.60 o 
  -9   2 -11     1479.57     1478.01    153.70 o 
  -9   2 -12      489.41      455.42     41.76 o 
  -9   2 -13      260.69      269.32     37.42 o 
   9   2  14      625.31      641.27     60.11 o 
  -9   2 -15     1278.18     1396.21    265.80 o 
   9   2  16     1207.28     1325.22    100.76 o 
  -9   2 -17      277.24      265.76     46.15 o 
  -9   2 -18      340.85      346.04     51.83 o 
  -9   2 -19      516.68      558.52     59.08 o 
  -9   2 -20      416.59      409.28     56.97 o 
  -9   2 -21      142.13      150.58     38.73 o 
  -9   3  23      750.41      860.27     70.46 o 
  -9   3  22      308.53      263.42     43.95 o 
  -9   3  21     1207.73     1186.32     72.18 o 
  -9   3  20      670.12      594.18     53.94 o 
  -9   3  19      579.12      767.68     64.15 o 
  -9   3  18     1323.63     1479.42     81.27 o 
  -9   3  17     2256.35     2763.80    104.85 o 
  -9   3  16      480.86      510.23     46.25 o 
  -9   3  15      857.37      992.68     58.96 o 
  -9   3  14      716.34      877.86     52.03 o 
  -9   3  12      748.83      773.25     67.32 o 
   9   3 -11       60.41      100.92     37.26 o 
   9   3 -10     4421.85     5059.18    839.59 o 
   9   3  -9     3634.45     3918.61    235.60 o 
   9   3  -8     2959.60     3223.45    219.61 o 
   9   3  -7     2937.43     2959.98    100.83 o 
   9   3  -6     2367.74     2358.61     89.50 o 
  -9   3   5     2059.45       85.31    452.85 o 
  -9   3   4     2160.52     2162.73     75.10 o 
  -9   3   3     1415.13     1448.35     60.74 o 
  -9   3   2      459.11      470.26     32.67 o 
  -9   3   1      783.82      731.13     41.23 o 
   9   3   0     1280.02     1391.08     49.83 o 
   9   3   1     2267.24     2241.05     58.83 o 
  -9   3  -2     1422.00     1400.32     47.23 o 
  -9   3  -3     1862.03     1802.92     74.76 o 
  -9   3  -4     3415.17     3614.83    113.69 o 
  -9   3  -5     4549.15     3871.12    579.41 o 
  -9   3  -6     2032.01     2097.80     81.26 o 
  -9   3  -7     3697.53     3607.87    287.35 o 
  -9   3  -8       57.46       48.43     23.05 o 
  -9   3  -9     1199.07     1043.78    138.76 o 
  -9   3 -10     1708.26     1635.87     54.01 o 
  -9   3 -11      545.53      567.11     35.47 o 
  -9   3 -12      973.33      891.95     66.10 o 
  -9   3 -13      824.95      839.45     87.28 o 
   9   3  14     1987.16     1881.07    231.18 o 
   9   3  15     1450.26     1544.37    178.09 o 
  -9   3 -16      405.92      377.71    102.31 o 
  -9   3 -17      864.20      912.54     96.36 o 
  -9   3 -18     1023.40      990.48     78.60 o 
  -9   3 -19      517.13      550.34     93.32 o 
  -9   3 -20      409.92      366.77     55.31 o 
  -9   4  19      397.14      393.51     42.14 o 
  -9   4  18      527.21      441.98     48.61 o 
  -9   4  17      201.75      206.75     34.25 o 
   9   4 -16       63.01       86.07     27.72 o 
  -9   4  15      371.52      394.29     65.58 o 
  -9   4  14      776.28      809.59     96.99 o 
  -9   4  13     1207.07     1313.56    234.19 o 
   9   4 -12      665.20      666.33     95.30 o 
   9   4 -11       95.80       75.25     25.76 o 
   9   4 -10      622.21      647.48     53.14 o 
  -9   4   9      390.75       86.70    150.31 o 
  -9   4   8      587.04       57.13    206.00 o 
   9   4  -7      128.51      109.27     27.37 o 
   9   4  -6     1016.99      926.02     60.92 o 
   9   4  -5      375.61       66.29    170.49 o 
  -9   4   4      934.05      846.20     63.97 o 
  -9   4   3      616.06      593.88    102.85 o 
  -9   4   2      395.14      385.97     60.07 o 
  -9   4   1      311.22      261.38     25.42 o 
  -9   4   0      629.34      556.45     62.08 o 
  -9   4  -1      498.33      504.95     47.60 o 
  -9   4  -2      484.03      458.41     45.74 o 
  -9   4  -3      888.09      993.82     64.86 o 
  -9   4  -4      166.76      127.01     28.56 o 
  -9   4  -5      561.03      602.96     54.19 o 
  -9   4  -6      498.48      553.86     52.00 o 
  -9   4  -7      729.23      754.25     61.09 o 
  -9   4  -8      105.95       67.48     28.81 o 
  -9   4  -9      685.59      619.53     58.57 o 
  -9   4 -10      672.63      663.28     60.82 o 
  -9   4 -11     1180.56     1116.03     77.93 o 
  -9   4 -12      193.63      183.69     39.52 o 
  -9   4 -13       61.23       62.23     30.98 o 
  -9   4 -14      273.13      292.19     46.66 o 
  -9   4 -15      939.38      969.14     76.91 o 
  -9   4 -16      356.10      319.08     49.46 o 
  -9   4 -17      185.72      205.87     44.66 o 
  -9   4 -18      144.39       77.17     37.73 o 
   9   5 -20      399.54      332.56     53.31 o 
   9   5 -19      989.92      985.76     80.19 o 
   9   5 -18      609.36      658.75     64.89 o 
   9   5 -17     1463.71     1588.21     94.28 o 
   9   5 -16      549.18      561.85     58.88 o 
   9   5 -15      354.73      307.16     46.59 o 
   9   5 -14      767.70      805.23     66.18 o 
   9   5 -13     1510.56     1457.79     85.07 o 
   9   5 -12      271.43      325.84     43.28 o 
   9   5 -11      808.67      776.91     60.63 o 
   9   5 -10      355.46      329.37     44.74 o 
   9   5  -9     1285.07     1364.56     78.00 o 
   9   5  -8      372.09      410.37     46.73 o 
   9   5  -7     1481.85     1479.45     80.59 o 
  -9   5   6      618.80      628.81     54.15 o 
  -9   5   5     1044.95      894.96    141.49 o 
  -9   5   4      910.78      931.46     49.24 o 
  -9   5   3      571.57      555.92     43.58 o 
  -9   5   2      419.62      452.14     32.68 o 
  -9   5   1      494.18      644.68     55.89 o 
   9   5   0      523.56      638.31     26.32 o 
  -9   5  -1     1318.33     1310.63     77.52 o 
  -9   5  -2      572.88      587.90     55.39 o 
  -9   5  -3      642.59      834.38     64.94 o 
  -9   5  -4     1800.89     1724.81     92.32 o 
  -9   5  -5      810.86      791.18     64.84 o 
  -9   5  -6      749.36      968.01     70.79 o 
  -9   5  -7      331.54      359.11     46.97 o 
  -9   5  -8      947.75     1038.51     74.91 o 
  -9   5  -9      542.52      515.80     57.09 o 
  -9   5 -10     1063.27      933.68     74.71 o 
  -9   5 -11      739.89      690.95     67.04 o 
  -9   5 -12      359.46      331.11     50.75 o 
  -9   5 -13      596.24      574.31     64.03 o 
  -9   5 -14     1083.81     1189.88     88.66 o 
  -9   5 -15      828.20      953.17     83.29 o 
   9   6 -17      204.39      183.05     39.96 o 
   9   6 -16      601.54      601.97     62.14 o 
   9   6 -15       76.76      114.22     36.48 o 
   9   6 -14      747.62      725.10     65.31 o 
   9   6 -13      416.39      437.55     54.07 o 
   9   6 -12      329.18      324.87     45.34 o 
   9   6 -11      172.01      145.86     35.54 o 
  -9   6  10      520.02      496.02     51.35 o 
  -9   6   9      954.39      955.38     68.37 o 
  -9   6   8      363.33      309.27     42.12 o 
  -9   6   7      179.19      195.13     36.44 o 
  -9   6   6     1071.85     1113.95     74.05 o 
  -9   6   5      461.49      451.52     49.91 o 
  -9   6   4      390.41      352.55     45.49 o 
  -9   6   3     1029.19     1104.01     74.33 o 
  -9   6   2      752.41      876.77     67.12 o 
  -9   6   1      769.62      702.29     62.77 o 
  -9   6   0      803.27      936.59     72.23 o 
  -9   6  -1      542.48      579.06     58.71 o 
  -9   6  -2      378.45      385.37     51.65 o 
  -9   6  -3      737.80      714.25     66.00 o 
  -9   6  -4      256.89      298.33     47.09 o 
  -9   6  -5      412.21      421.68     54.24 o 
  -9   6  -6     1200.08     1235.11     85.49 o 
  -9   6  -7      585.25      589.92     62.53 o 
  -9   6  -8      246.11      176.78     39.13 o 
  -9   6  -9      462.11      477.96     60.00 o 
  -9   6 -10      601.58      679.47     70.21 o 
  -9   6 -11      585.20      642.38     68.68 o 
  -9   6 -12       80.13       73.12     38.04 o 
  -9   7  12      376.95      395.05     48.94 o 
  -9   7  11      241.52      285.00     42.39 o 
  -9   7  10     1236.60     1237.71     80.64 o 
  -9   7   9      690.38      787.17     67.01 o 
  -9   7   8      694.81      668.70     61.48 o 
  -9   7   7     1407.76     1448.09     88.62 o 
  -9   7   6      846.81      746.16     66.12 o 
  -9   7   5     1685.16     1691.25     96.12 o 
  -9   7   4     1413.13     1424.10     89.07 o 
  -9   7   3     1635.50     1622.99     95.38 o 
  -9   7   2      897.71      859.13     72.35 o 
  -9   7   1     1162.63     1011.96     77.74 o 
  -9   7   0     1465.47     1416.52     92.36 o 
  -9   7  -1     1882.35     1884.28    106.06 o 
  -9   7  -2     1215.22     1154.54     84.50 o 
  -9   7  -3      758.48      822.15     73.08 o 
  -9   7  -4     1860.49     2116.22    115.20 o 
  -9   7  -5      948.29     1055.21     84.05 o 
  -9   7  -6      437.70      379.22     58.53 o 
  -9   7  -7     1102.64     1109.48     88.98 o 
  -9   7  -8      229.92      233.32     49.15 o 
  -9   8   4      216.06      240.57     45.08 o 
  -9   8   3      368.66      420.08     53.79 o 
  -9   8   2      595.12      594.61     64.59 o 
  -9   8   1      387.99      374.48     54.17 o 
  -9   8   0      365.63      436.73     59.72 o 
  -9   8  -1      171.82      171.98     45.29 o 
 -10  -7  11      162.08      183.09    124.27 o 
 -10  -7  10      557.23      545.50     75.58 o 
 -10  -7   9      223.31      231.49     63.54 o 
 -10  -7   8      347.64      425.22     68.96 o 
 -10  -7   7     1072.93     1261.50    104.99 o 
 -10  -7   6      141.26      146.38     58.83 o 
 -10  -7   5      261.16      290.50     64.16 o 
 -10  -7   4      844.26     1029.15     97.22 o 
 -10  -7   3     1219.80     1202.65     98.80 o 
 -10  -7   2      500.43      627.37     80.11 o 
 -10  -7   1      380.28      434.38     69.39 o 
 -10  -7   0     1251.84     1423.85    106.83 o 
 -10  -7  -1      658.59      801.40     84.78 o 
 -10  -7  -2      167.79      194.14     59.95 o 
 -10  -7  -3      170.30      247.27     63.61 o 
 -10  -7  -4      664.81      780.56     84.44 o 
 -10  -7  -5      592.29      647.45     85.64 o 
 -10  -7  -6      245.14      276.19     64.93 o 
 -10  -7  -7      911.93      895.91     94.75 o 
 -10  -7  -8      238.71      275.71     63.61 o 
 -10  -6  16      124.96       59.29     51.94 o 
 -10  -6  15      244.21      207.53     49.48 o 
 -10  -6  14      758.55      876.68    153.07 o 
 -10  -6  13      321.00      333.06     52.19 o 
 -10  -6  12      546.33      515.32    114.42 o 
 -10  -6  11     1119.30     1212.09    162.71 o 
 -10  -6  10      902.56     1124.03    113.11 o 
 -10  -6   9      948.20     1018.83     75.82 o 
 -10  -6   8      919.94      938.19     81.49 o 
 -10  -6   7     1147.13     1211.99    128.01 o 
 -10  -6   6     2837.26     3240.55    270.73 o 
 -10  -6   5     1408.28     1484.06     80.88 o 
 -10  -6   4     1410.91     1301.13     95.47 o 
 -10  -6   3     1495.76     1596.73     99.18 o 
 -10  -6   2     1260.06     1241.78     92.17 o 
 -10  -6   1      956.63      944.18     84.17 o 
 -10  -6   0     2041.58     1891.53    112.25 o 
 -10  -6  -1      855.75      853.08     74.78 o 
 -10  -6  -2     2095.32     2178.27    120.63 o 
 -10  -6  -3     2691.53     3106.80    138.31 o 
 -10  -6  -4     1331.80     1386.30     98.17 o 
 -10  -6  -5      718.36      723.27     76.36 o 
 -10  -6  -6     1182.76     1132.21     91.46 o 
 -10  -6  -7      657.67      728.06     76.39 o 
 -10  -6  -8     1310.89     1360.61     99.74 o 
 -10  -6  -9      270.64      313.84     57.24 o 
 -10  -6 -10      653.91      654.14     79.92 o 
 -10  -6 -11      577.06      603.73     76.27 o 
 -10  -6 -12      330.17      294.63     65.66 o 
  10  -6  13      140.98      118.09     55.32 o 
 -10  -5  19      147.06      259.18     48.11 o 
 -10  -5  18       47.47       55.44     45.41 o 
 -10  -5  17      466.61      483.74     67.08 o 
 -10  -5  16      409.78      404.95     56.46 o 
 -10  -5  15      268.65      269.23     52.03 o 
 -10  -5  14      736.10      743.24     73.42 o 
 -10  -5  13      838.25      797.35     70.62 o 
 -10  -5  12      212.18      238.44     43.11 o 
 -10  -5  11      318.60      310.18     45.93 o 
 -10  -5  10      639.90      730.13     66.67 o 
 -10  -5   9      387.38      382.18     47.57 o 
 -10  -5   8      170.33      154.48     33.45 o 
 -10  -5   7      340.80      451.66     49.05 o 
 -10  -5   6      276.16      412.92     60.25 o 
 -10  -5   5      538.82      600.37     74.78 o 
 -10  -5   4      405.16      439.58     43.04 o 
 -10  -5   3      694.55      640.17    100.48 o 
 -10  -5   2      354.65      351.59     52.09 o 
  10  -5  -1       79.83       84.46     11.47 o 
 -10  -5   1      432.66      496.58     59.81 o 
 -10  -5   0      422.15      535.05     57.98 o 
 -10  -5  -1      474.22      534.66     50.93 o 
  10  -5   2      567.20      657.75     55.66 o 
  10  -5   3      174.51      202.89     55.58 o 
  10  -5   4      222.54      232.51     39.15 o 
 -10  -5  -5      304.13      367.92     57.08 o 
  10  -5   6      381.79      434.50     37.97 o 
 -10  -5  -7      417.00      471.21     59.03 o 
 -10  -5  -8      223.64      284.07     50.81 o 
 -10  -5  -9      260.59      335.39     57.37 o 
 -10  -5 -10     1453.73     1503.48     97.73 o 
  10  -5  11      457.64      466.47     53.87 o 
  10  -5  12      211.74      222.45     44.99 o 
  10  -5  13      345.91      352.94     56.64 o 
  10  -5  14      609.04      691.31     74.45 o 
  10  -5  15       76.94       59.73     53.25 o 
 -10  -5 -16      126.82      192.19     57.80 o 
 -10  -4  21      380.72      433.93     58.49 o 
 -10  -4  20      947.40      927.05     79.87 o 
 -10  -4  19      622.13      656.36     92.75 o 
 -10  -4  18     1510.07     1733.87    139.38 o 
 -10  -4  17      737.90      805.87     68.33 o 
 -10  -4  16      573.34      583.29     72.17 o 
 -10  -4  15      815.16      846.09     67.94 o 
 -10  -4  14     2113.15     2375.28    286.20 o 
 -10  -4  13      316.00      241.41     46.70 o 
 -10  -4  12      835.77      800.08     66.69 o 
 -10  -4  11     1927.18     2294.30    176.20 o 
 -10  -4  10     1512.71     1647.39    137.97 o 
 -10  -4   9      323.51      358.49     84.05 o 
 -10  -4   8      597.53      641.71     72.90 o 
 -10  -4   7     1783.75     1957.10    175.49 o 
 -10  -4   6     1467.70     1720.18     99.61 o 
 -10  -4   5      667.42      714.47     46.80 o 
 -10  -4   4      914.65     1088.46    116.00 o 
 -10  -4   3      338.47      327.54     33.66 o 
 -10  -4   2      186.92      253.78     34.70 o 
 -10  -4   1       92.96       72.57     17.32 o 
 -10  -4   1      202.69      223.67     35.43 o 
 -10  -4   0       28.47       36.24     16.76 o 
 -10  -4   0      428.48      549.62     44.61 o 
  10  -4   1      772.08      808.78    108.88 o 
  10  -4   2     1271.67     1301.20     63.37 o 
  10  -4   3     1503.95     1762.10     71.81 o 
  10  -4   4      580.02      561.25     27.28 o 
 -10  -4  -4     1870.46     2145.74     73.24 o 
 -10  -4  -5      283.48      334.63     30.79 o 
 -10  -4  -6      302.15      324.42     30.28 o 
  10  -4   7      604.67      643.87     42.17 o 
 -10  -4  -7     1397.02     1331.74     81.56 o 
 -10  -4  -8     1728.63      267.61    795.05 o 
 -10  -4  -9      518.85      658.60     59.61 o 
 -10  -4 -10      437.44      516.73     58.05 o 
  10  -4  11      970.70     1200.03     81.91 o 
  10  -4  11     1806.27     1842.13     85.91 o 
  10  -4  12      894.41      961.53     67.67 o 
  10  -4  13      698.80      714.67     70.07 o 
  10  -4  14      827.53      767.08     65.98 o 
  10  -4  15      962.33     1107.70     80.52 o 
  10  -4  16      845.71      851.80     69.16 o 
  10  -4  17      963.79     1062.80     79.95 o 
  10  -4  18      423.45      475.33     64.43 o 
 -10  -3  21      249.08      225.03     44.58 o 
 -10  -3  20      294.93      308.32     45.77 o 
 -10  -3  19      237.92      273.72     42.61 o 
 -10  -3  18      285.28      322.46     44.36 o 
 -10  -3  17      173.87      181.45     37.03 o 
 -10  -3  16      976.65     1105.72     67.19 o 
 -10  -3  15      760.28      895.42     60.50 o 
 -10  -3  14       72.37       83.58     30.63 o 
 -10  -3  13      429.38      432.75     41.26 o 
 -10  -3  12      703.03      660.88     48.26 o 
 -10  -3  11      393.57      397.95     43.15 o 
 -10  -3  10     1020.53     1054.28     56.07 o 
 -10  -3   9      738.31      777.89     47.66 o 
 -10  -3   8      959.82     1037.66     52.39 o 
 -10  -3   7     1218.15     1426.42    137.93 o 
 -10  -3   6      507.01      602.54     82.23 o 
 -10  -3   5     1630.97     1812.84     82.36 o 
 -10  -3   4      792.18      870.98     42.80 o 
 -10  -3   3     1137.47     1208.28     70.33 o 
 -10  -3   2      189.47      171.29     35.97 o 
 -10  -3   1       80.64       83.22     15.22 o 
 -10  -3   1      174.27      164.49     27.33 o 
 -10  -3   0      574.99      569.60     30.24 o 
 -10  -3   0      755.78      715.16    104.95 o 
 -10  -3  -1      108.00      134.25     15.49 o 
  10  -3   1     1239.33     1311.50     55.71 o 
  10  -3   2     1332.21     1397.27     97.05 o 
 -10  -3  -3      367.30      336.05     20.02 o 
  10  -3   4      529.60      521.91     28.41 o 
 -10  -3  -4     1065.13     1065.95     36.74 o 
  10  -3   5      299.38      317.38     26.31 o 
 -10  -3  -5     1083.64     1172.82     54.55 o 
 -10  -3  -6     1002.00     1140.64     81.07 o 
 -10  -3  -7     1257.96     1342.14     84.83 o 
  10  -3   8       80.18       75.32      8.07 o 
 -10  -3  -8      543.17      197.17    288.46 o 
 -10  -3  -9       35.11       36.96      5.68 o 
 -10  -3  -9     1216.06     1347.25     54.09 o 
 -10  -3 -10       15.82       24.04      6.05 o 
  10  -3  10      774.92      847.93     71.85 o 
  10  -3  11       17.76       18.98      9.23 o 
  10  -3  11       82.04      127.52     28.92 o 
  10  -3  12      703.94      737.07     58.35 o 
  10  -3  13      471.05      383.23     48.87 o 
  10  -3  13      750.37      743.55     59.44 o 
  10  -3  14      218.89      191.39     39.24 o 
 -10  -3 -15       79.06      121.12     26.90 o 
  10  -3  15      305.39      386.63     50.13 o 
  10  -3  16      325.96      325.90     57.84 o 
  10  -3  17      300.80      268.83     82.86 o 
  10  -3  18      376.55      297.37     53.22 o 
  10  -3  19      317.46      299.29     58.05 o 
 -10  -2  22     1122.59     1208.18     80.73 o 
 -10  -2  21      643.32      627.47     61.36 o 
 -10  -2  20      761.16      874.69     67.19 o 
 -10  -2  19      620.35      620.90     61.52 o 
 -10  -2  18     2711.94     2921.28    102.98 o 
 -10  -2  17     1020.61     1027.01     60.55 o 
 -10  -2  16     2411.87     2560.01    240.31 o 
 -10  -2  15     1355.95     1501.16    135.59 o 
 -10  -2  14     1759.57     2034.16    112.43 o 
 -10  -2  13      419.30      473.70     41.46 o 
 -10  -2  12      285.31      242.70     30.84 o 
 -10  -2  11     2416.91     2606.24    194.08 o 
 -10  -2  10     2962.05     3163.90    645.49 o 
 -10  -2   9     2452.41     2523.21    234.81 o 
 -10  -2   8     5303.14     6087.15    356.03 o 
 -10  -2   7     5298.25     5564.38    333.26 o 
 -10  -2   6     5551.84     6219.57    338.06 o 
  10  -2  -5     1367.93     1468.00     94.47 o 
  10  -2  -4      494.23      588.90     46.86 o 
 -10  -2   4     3521.21     3672.21    107.99 o 
  10  -2  -3     1871.21     1846.33     77.45 o 
 -10  -2   3     2218.09     2514.04     83.77 o 
  10  -2  -2      620.29      649.35     53.51 o 
 -10  -2   2     3034.96     3290.68    101.47 o 
  10  -2  -1     1386.91     1319.34     51.22 o 
  10  -2  -1     2457.24     2653.88    232.98 o 
 -10  -2   0      187.52      207.42     45.17 o 
 -10  -2   0     3405.37     3657.27    108.26 o 
 -10  -2  -1     1585.99     1583.28     56.63 o 
 -10  -2  -1     2458.06     2617.64     87.30 o 
 -10  -2  -2      372.23      399.77     27.00 o 
 -10  -2  -2     1777.40     1753.82    128.29 o 
 -10  -2  -3     2512.82     2537.58    111.41 o 
 -10  -2  -3     4391.50     4705.78    250.45 o 
  10  -2   4     1190.99     1314.79     59.30 o 
 -10  -2  -4     6866.00     7087.65    161.42 o 
  10  -2   5     2465.85     2419.52     80.81 o 
 -10  -2  -5     4238.35     4247.80     89.73 o 
  10  -2   6      243.27      312.07     29.06 o 
 -10  -2  -6     3814.10     3906.56    138.56 o 
 -10  -2  -7     2041.51     1151.98    938.09 o 
 -10  -2  -8     3304.72     3343.37     82.96 o 
 -10  -2  -9      174.40      241.96     29.86 o 
 -10  -2 -10       70.34       72.10     15.02 o 
  10  -2  10      680.13      599.61     60.93 o 
 -10  -2 -11      941.62      893.06     40.07 o 
  10  -2  11     1072.46      985.47     53.45 o 
 -10  -2 -12      412.20      417.14     29.13 o 
  10  -2  12     1476.68     1556.05     65.17 o 
  10  -2  13     2134.96     2163.26     89.52 o 
 -10  -2 -14      307.46      305.83     33.64 o 
  10  -2  14     1090.84     1066.47     60.83 o 
  10  -2  15     1623.52     1600.17    136.22 o 
 -10  -2 -16      116.13      140.83     26.20 o 
  10  -2  16      875.99      905.92     58.85 o 
  10  -2  17      567.91      603.80     61.81 o 
  10  -2  18      776.68      742.17     69.78 o 
  10  -2  19      642.11      754.40     75.03 o 
  10  -2  20     1191.98     1355.80     87.89 o 
 -10  -1  23       59.90        2.42     55.78 o 
 -10  -1  22       40.64       41.50     37.81 o 
 -10  -1  21      165.72       94.84     50.25 o 
 -10  -1  20      375.43      366.31     44.27 o 
 -10  -1  19      168.94      176.97     25.31 o 
 -10  -1  18      896.19     1092.70     62.78 o 
 -10  -1  17      843.13      870.65     51.81 o 
 -10  -1  16      973.37     1112.70     62.70 o 
 -10  -1  15      128.11      177.46     31.45 o 
  10  -1 -12      921.93      789.80     56.67 o 
  10  -1 -11      371.31      403.07     38.54 o 
  10  -1 -10      470.14      419.16     37.52 o 
  10  -1  -9     1187.47     1144.19     53.68 o 
  10  -1  -8      330.44      274.49     28.44 o 
  10  -1  -7     3066.54     3321.01     88.02 o 
  10  -1  -6     1592.01     1529.42     70.74 o 
  10  -1  -5     3513.35     3760.18    104.63 o 
  10  -1  -4     1309.84     1330.15     63.64 o 
  10  -1  -3       43.99       40.03     16.63 o 
  10  -1  -2      270.22      257.35     26.53 o 
 -10  -1   2      684.70      702.27     40.42 o 
  10  -1  -1      250.27      233.12     26.55 o 
 -10  -1   1      714.66      693.82     39.84 o 
  10  -1   0       98.53       86.59     18.08 o 
  10  -1   1      467.74      462.60     36.09 o 
 -10  -1  -1     1349.07     1238.01     50.32 o 
 -10  -1  -2     1604.13     1668.43     62.19 o 
 -10  -1  -2     2621.48     2884.34     91.88 o 
 -10  -1  -3      353.43      342.94     36.09 o 
 -10  -1  -3     2025.98     2073.50     69.38 o 
  10  -1   4     1007.15     1146.72     59.87 o 
 -10  -1  -4     3376.53     3399.74     88.38 o 
  10  -1   5      136.41      129.08     22.62 o 
 -10  -1  -5      252.90      246.66     45.75 o 
  10  -1   6      219.36       43.11    136.37 o 
 -10  -1  -6     1680.07     1823.82     68.57 o 
 -10  -1  -7       51.35       64.84     25.44 o 
  10  -1   7      721.19      772.66     45.23 o 
 -10  -1  -8       56.11       54.28      8.14 o 
  10  -1   8      566.53      162.94    281.53 o 
 -10  -1  -9      486.63      433.45     15.79 o 
 -10  -1  -9      532.76      469.25     38.36 o 
 -10  -1 -10     1910.69     1987.97     91.53 o 
  10  -1  11     1682.19     1772.94     72.60 o 
 -10  -1 -12       71.00       82.85     18.83 o 
  10  -1  12       93.22       63.26     25.72 o 
  10  -1  13      602.81      709.48     53.62 o 
  10  -1  14     1307.77     1368.72     93.75 o 
  10  -1  15      578.97      670.20    113.03 o 
 -10  -1 -16        3.90        5.88     18.09 o 
  10  -1  16      304.22      308.15     40.06 o 
 -10  -1 -17      372.58      361.86     47.40 o 
 -10  -1 -18      214.05      260.68     40.77 o 
  10  -1  19       32.60       19.70     39.75 o 
  10  -1  20       48.12       37.43     42.89 o 
  10  -1  21      136.42      192.06     52.51 o 
 -10   0  23       89.09      102.89     40.31 o 
 -10   0  22      492.49      523.20     62.97 o 
 -10   0  21      424.87      462.74     58.07 o 
 -10   0  20      953.25     1002.74     77.96 o 
 -10   0  19      278.87      220.89     53.45 o 
 -10   0  18      526.05      554.24     55.97 o 
 -10   0  17      243.22      193.28     48.86 o 
 -10   0  16      917.32      993.08     69.88 o 
 -10   0  15     1084.61      967.74     68.12 o 
 -10   0  14     2422.54     3375.06    112.51 o 
 -10   0  13      157.14      204.91     33.50 o 
  10   0 -12     1846.17     1978.59     72.29 o 
  10   0 -11      347.98      322.36     33.58 o 
  10   0 -10     3013.74     3057.08     77.28 o 
  10   0  -9       97.37      121.69     24.14 o 
  10   0  -8     2103.58     1973.11     63.29 o 
  10   0  -7     2394.91     2282.18    255.10 o 
  10   0  -6        1.61        9.31     17.23 o 
  10   0  -6      601.58      641.68     27.52 o 
 -10   0   5      312.67      319.73     23.01 o 
 -10   0   4      240.01      238.76     26.48 o 
  10   0  -4     2506.57     2432.97     56.31 o 
 -10   0   3     2524.08     2524.55    111.11 o 
  10   0  -3     2792.54     2584.33     49.93 o 
 -10   0   2      154.19      155.63     22.14 o 
  10   0  -2      320.00      308.59     16.16 o 
 -10   0   1       91.48       84.99     18.39 o 
  10   0   0      148.12       47.85     77.02 o 
 -10   0   0     4722.87     4600.08    102.80 o 
  10   0   1     1250.56      114.27    425.64 o 
  10   0   2      170.03       54.76     94.58 o 
 -10   0  -2      178.19      226.39     27.57 o 
  10   0   3      331.02      141.37    197.74 o 
  10   0   3      333.95      324.14     22.10 o 
 -10   0  -4      235.07      220.40     19.72 o 
 -10   0  -4     3803.52     3753.82    144.00 o 
 -10   0  -5     1030.64     1013.43     57.99 o 
 -10   0  -5     1457.64     1389.64     50.30 o 
 -10   0  -6        4.95       -0.92      6.31 o 
  10   0   6      165.18      165.56     22.83 o 
  10   0   7     2349.00     2439.16     70.92 o 
  10   0   8      557.33      477.62     33.87 o 
  10   0   9     2023.30     2175.68     74.14 o 
  10   0  10      216.92       78.71    127.27 o 
  10   0  11     1365.27     1515.18     75.34 o 
  10   0  12     1715.05     1680.84     89.71 o 
  10   0  13      945.22     1094.70     73.59 o 
 -10   0 -14        3.90        5.55     14.06 o 
  10   0  14      431.92      422.21     42.77 o 
  10   0  15      338.62      392.86     42.26 o 
 -10   0 -16        8.19       -5.79     14.99 o 
  10   0  16      486.72      535.94     52.65 o 
 -10   0 -17     1073.83     1189.41     73.71 o 
  10   0  18      321.43      362.33     49.89 o 
  10   0  19      365.70      425.63     59.18 o 
  10   0  20       84.87      129.81     44.27 o 
 -10   0 -21      658.11      795.18     70.89 o 
 -10   1  23       42.90       46.21     40.28 o 
 -10   1  22       46.18       -0.23     62.32 o 
 -10   1  21      149.12      139.83     40.22 o 
 -10   1  20      350.39      410.48     54.58 o 
 -10   1  19      172.76      170.64     50.51 o 
 -10   1  18      884.37     1016.52     75.01 o 
 -10   1  17      839.06      767.14     66.25 o 
 -10   1  16      931.58     1076.94     71.31 o 
 -10   1  15      140.94      235.33     37.01 o 
 -10   1  14     1612.28     1731.62     91.13 o 
  10   1 -13     1246.64     1242.30    122.35 o 
  10   1 -12      907.45      992.75     52.56 o 
  10   1 -11      383.32      360.69     36.06 o 
  10   1 -10      462.65      431.10     37.44 o 
  10   1  -9     1203.52     1221.51     56.87 o 
  10   1  -8      311.51      347.64     32.74 o 
 -10   1   7     3132.69     3240.77    112.01 o 
  10   1  -6     1563.39     1612.64     58.61 o 
  10   1  -5      561.31      627.24     45.82 o 
 -10   1   5     3468.72     3618.55    349.42 o 
 -10   1   4      486.26      491.44     39.87 o 
 -10   1   4     1334.02     1399.11     54.68 o 
 -10   1   3       39.32       26.97     23.52 o 
 -10   1   3      217.91      245.50     24.85 o 
  10   1  -2      256.22      175.98     85.17 o 
 -10   1   2      709.82      670.27     40.07 o 
  10   1  -1      228.68      234.83     23.91 o 
 -10   1   1      718.45      694.14     39.02 o 
  10   1   0       98.40      101.45     22.16 o 
  10   1   1      455.47      479.58     34.80 o 
 -10   1  -1     1333.29     1208.43     40.24 o 
  10   1   2     1640.54     1664.65     56.61 o 
 -10   1  -2     2619.18     2760.05     88.08 o 
  10   1   3      346.48      349.14     28.19 o 
 -10   1  -3     2093.74     2035.69     76.23 o 
  10   1   4     1002.87     1130.61     46.92 o 
 -10   1  -4     3266.42     3219.04     95.87 o 
 -10   1  -5      274.88      255.59     70.63 o 
 -10   1  -6      216.87      225.82     20.71 o 
 -10   1  -6     1656.67     1761.23     67.26 o 
 -10   1  -7       54.66       32.68     12.03 o 
 -10   1  -7      727.21      692.47     47.34 o 
 -10   1  -8       58.69       49.71     13.10 o 
 -10   1  -8      538.87      572.81     44.91 o
[truncated: 282,452 more chars]
